# Supplementary material for: 5-(Dimethyl­ammonio)naphthalene-1-sulfonate dihydrate
Source: Acta Crystallogr Sect E Struct Rep Online. 2009 Nov 7;65(Pt 12):o3017. doi: 10.1107/S1600536809044596 (PMC2971812; doi:10.1107/S1600536809044596)
Supplement: Supplementary file 1 [file e-65-o3017-sup1.cif]

##############################################################################
###                                                                        ###
###        Electronic paper (Acta Crystallographica Section E)             ###
###                                                                        ###
##############################################################################
#                                                                            #
# This CIF contains the data in a paper accepted for publication in Acta     #
# Crystallographica Section E. It conforms to the requirements of Notes      #
# for Authors for Section E, and has been peer reviewed under the auspices   #
# of the IUCr Commission on Journals.                                        #
#                                                                            #
# Full details of the Crystallographic Information File format               #
# are given in the paper "The Crystallographic Information File (CIF):       #
# a New Standard Archive File for Crystallography" by S. R. Hall, F. H.      #
# Allen and I. D. Brown [Acta Cryst. (1991), A47, 655-685].                  #
#                                                                            #
# The current version of the core CIF dictionary is obtainable from          #
# ftp://ftp.iucr.org/pub/cif_core.dic. The current version number is 2.4.    #
#                                                                            #
# Software is freely available for graphical display of the structure(s) in  #
# this CIF.  For information consult the CIF home page http://www.iucr.org/  #
# cif/home.html                                                              #
#                                                                            #
# This file may be used for bona fide research purposes within the           #
# scientific community so long as proper attribution is given to the journal # 
# article from which it was obtained.                                        #
#                                                                            #
##############################################################################
                                             
data_global
_audit_creation_method     'form.cif (version 2.0)'
_journal_data_validation_number     ?
_journal_date_recd_electronic     2009-10-21
_journal_date_accepted     2009-10-27
_journal_name_full     'Acta Crystallographica, Section E'
_journal_year     2009
_journal_volume     65
_journal_issue     12
_journal_page_first     o3017
_journal_page_last     o3017
_journal_paper_category     QO
_journal_coeditor_code     LH2934
_publ_contact_author_name     'Prof. Xiao, Zuo-an'
_publ_contact_author_address
;
      School of chemical engineering and food science
      Xiangfan University
      Xiangfan 441053
      People's Republic of China
;
_publ_contact_author_email     'blueice8250@yahoo.com.cn'
_publ_contact_author_fax     ?
_publ_contact_author_phone     '0086-0710-3592609'
_publ_section_title
;
5-(Dimethylammonio)naphthalene-1-sulfonate dihydrate
;
loop_
    _publ_author_name
    _publ_author_address
    'Xiao, Zuo-an'
;     School of Chemical Engineering and Food Science
      Xiangfan University
      Xiangfan 441053
      People's Republic of China
;
    'Zhan, Dan'
;     School of Chemical Engineering and Food Science
      Xiangfan University
      Xiangfan 441053
      People's Republic of China
;
data_I
_audit_creation_method     SHELXL-97
_chemical_name_systematic
;
5-(Dimethylammonio)naphthalene-1-sulfonate dihydrate
;
_chemical_name_common     ?
_chemical_formula_moiety     'C12 H13 N O3 S, 2(H2 O)'
_chemical_formula_sum     'C12 H17 N O5 S'
_chemical_formula_iupac     'C12 H13 N O3 S, 2H2 O'
_chemical_formula_weight     287.33
_chemical_melting_point     ?
_symmetry_cell_setting     Monoclinic
_symmetry_space_group_name_H-M     'P 21'
_symmetry_space_group_name_Hall     'P 2yb'
loop_
    _symmetry_equiv_pos_as_xyz
    'x, y, z'
    '-x, y+1/2, -z'
_cell_length_a     8.1179(7)
_cell_length_b     7.7383(7)
_cell_length_c     21.4249(19)
_cell_angle_alpha     90.00
_cell_angle_beta     91.5270(10)
_cell_angle_gamma     90.00
_cell_volume     1345.4(2)
_cell_formula_units_Z     4
_cell_measurement_reflns_used     5479
_cell_measurement_theta_min     2.51
_cell_measurement_theta_max     28.19
_cell_measurement_temperature     298(2)
_exptl_crystal_description     block
_exptl_crystal_colour     colorless
_exptl_crystal_size_max     0.23
_exptl_crystal_size_mid     0.10
_exptl_crystal_size_min     0.10
_exptl_crystal_density_diffrn     1.419
_exptl_crystal_density_meas     ?
_exptl_crystal_density_method     'not measured'
_exptl_crystal_F_000     608
_exptl_absorpt_coefficient_mu     0.256
_exptl_absorpt_correction_type     multi-scan
_exptl_absorpt_process_details     '(SADABS; Sheldrick, 1996)'
_exptl_absorpt_correction_T_min     0.9434
_exptl_absorpt_correction_T_max     0.9748
_exptl_special_details
;
;
_diffrn_ambient_temperature     298(2)
_diffrn_radiation_type     MoK\a
_diffrn_radiation_wavelength     0.71073
_diffrn_radiation_source     'fine-focus sealed tube'
_diffrn_radiation_monochromator     graphite
_diffrn_measurement_device_type     'Bruker SMART CCD'
_diffrn_measurement_method     '\f and \w'
_diffrn_detector_area_resol_mean     ?
_diffrn_reflns_number     10210
_diffrn_reflns_av_R_equivalents     0.0158
_diffrn_reflns_av_sigmaI/netI     0.0274
_diffrn_reflns_theta_min     1.90
_diffrn_reflns_theta_max     28.29
_diffrn_reflns_theta_full     28.29
_diffrn_measured_fraction_theta_max     0.997
_diffrn_measured_fraction_theta_full     0.997
_diffrn_reflns_limit_h_min     -10
_diffrn_reflns_limit_h_max     10
_diffrn_reflns_limit_k_min     -10
_diffrn_reflns_limit_k_max     9
_diffrn_reflns_limit_l_min     -28
_diffrn_reflns_limit_l_max     22
_diffrn_standards_number     ?
_diffrn_standards_interval_count     ?
_diffrn_standards_interval_time     ?
_diffrn_standards_decay_%     ?
_refine_special_details
;
Refinement of <i>F</i>^2^ against ALL reflections. The weighted <i>R</i>-factor
<i>wR</i> and goodness of fit <i>S</i> are based on <i>F</i>^2^, conventional
<i>R</i>-factors <i>R</i> are based on <i>F</i>, with <i>F</i> set to zero for
negative <i>F</i>^2^. The threshold expression of <i>F</i>^2^ >
\s(<i>F</i>^2^) is used only for calculating <i>R</i>-factors(gt) <i>etc</i>.
and is not relevant to the choice of reflections for refinement.
<i>R</i>-factors based on <i>F</i>^2^ are statistically about twice as large
as those based on <i>F</i>, and <i>R</i>- factors based on ALL data will be
even larger.
;
_reflns_number_total     6004
_reflns_number_gt     5808
_reflns_threshold_expression     I>2\s(I)
_refine_ls_structure_factor_coef     Fsqd
_refine_ls_matrix_type     full
_refine_ls_R_factor_all     0.0433
_refine_ls_R_factor_gt     0.0420
_refine_ls_wR_factor_gt     0.1063
_refine_ls_wR_factor_ref     0.1077
_refine_ls_goodness_of_fit_ref     1.124
_refine_ls_restrained_S_all     1.124
_refine_ls_number_reflns     6004
_refine_ls_number_parameters     377
_refine_ls_number_restraints     1
_refine_ls_hydrogen_treatment     mixed
_refine_ls_weighting_scheme     calc
_refine_ls_weighting_details
         'calc w=1/[\s^2^(Fo^2^)+(0.0570P)^2^+0.1577P] where P=(Fo^2^+2Fc^2^)/3'
_atom_sites_solution_hydrogens     geom
_atom_sites_solution_primary     direct
_atom_sites_solution_secondary     difmap
_refine_ls_shift/su_max     0.001
_refine_ls_shift/su_mean     0.000
_refine_diff_density_max     0.297
_refine_diff_density_min     -0.252
_refine_ls_extinction_method     none
_refine_ls_extinction_coef     ?
_refine_ls_abs_structure_details     'Flack (1983), 2440 Friedel pairs'
_refine_ls_abs_structure_Flack     0.09(6)
loop_
    _atom_type_symbol
    _atom_type_description
    _atom_type_scat_dispersion_real
    _atom_type_scat_dispersion_imag
    _atom_type_scat_source
    'C' 'C' 0.0033 0.0016
                         'International Tables Vol C Tables 4.2.6.8 and 6.1.1.4'
    'H' 'H' 0.0000 0.0000
                         'International Tables Vol C Tables 4.2.6.8 and 6.1.1.4'
    'N' 'N' 0.0061 0.0033
                         'International Tables Vol C Tables 4.2.6.8 and 6.1.1.4'
    'O' 'O' 0.0106 0.0060
                         'International Tables Vol C Tables 4.2.6.8 and 6.1.1.4'
    'S' 'S' 0.1246 0.1234
                         'International Tables Vol C Tables 4.2.6.8 and 6.1.1.4'
_computing_data_collection     'SMART (Bruker, 2001)'
_computing_cell_refinement     'SAINT-Plus (Bruker, 2001)'
_computing_data_reduction     'SAINT-Plus (Bruker, 2001)'
_computing_structure_solution     'SHELXS97 (Sheldrick, 2008)'
_computing_structure_refinement     'SHELXL97 (Sheldrick, 2008)'
_computing_molecular_graphics     'PLATON (Spek, 2009)'
_computing_publication_material     'SHELXTL (Sheldrick, 2008)'
loop_
    _atom_site_type_symbol
    _atom_site_label
    _atom_site_fract_x
    _atom_site_fract_y
    _atom_site_fract_z
    _atom_site_U_iso_or_equiv
    _atom_site_adp_type
    _atom_site_calc_flag
    _atom_site_refinement_flags
    _atom_site_occupancy
    _atom_site_disorder_assembly
    _atom_site_disorder_group
    C C1A 0.8222(4) 0.7568(4) 0.67513(13) 0.0591(7) Uani d . 1 . .
    H H1A1 0.7141 0.7438 0.6564 0.089 Uiso calc R 1 . .
    H H1A2 0.8134 0.7704 0.7195 0.089 Uiso calc R 1 . .
    H H1A3 0.8868 0.6561 0.6666 0.089 Uiso calc R 1 . .
    C C2A 1.0672(3) 0.9425(4) 0.68158(12) 0.0510(6) Uani d . 1 . .
    H H2A1 1.1333 0.8401 0.6787 0.077 Uiso calc R 1 . .
    H H2A2 1.0496 0.9686 0.7247 0.077 Uiso calc R 1 . .
    H H2A3 1.1230 1.0374 0.6625 0.077 Uiso calc R 1 . .
    C C3A 0.9124(2) 0.8994(3) 0.57984(9) 0.0311(4) Uani d . 1 . .
    C C4A 1.0527(3) 0.8477(3) 0.55268(11) 0.0387(5) Uani d . 1 . .
    H H4A 1.1455 0.8212 0.5772 0.046 Uiso calc R 1 . .
    C C5A 1.0577(3) 0.8341(3) 0.48737(11) 0.0392(5) Uani d . 1 . .
    H H5A 1.1549 0.8003 0.4688 0.047 Uiso calc R 1 . .
    C C6A 0.9221(2) 0.8697(3) 0.45084(10) 0.0342(4) Uani d . 1 . .
    H H6A 0.9277 0.8600 0.4077 0.041 Uiso calc R 1 . .
    C C7A 0.7725(2) 0.9213(3) 0.47795(9) 0.0279(4) Uani d . 1 . .
    C C8A 0.6262(2) 0.9610(3) 0.44142(9) 0.0297(4) Uani d . 1 . .
    C C9A 0.4851(3) 1.0130(3) 0.46934(10) 0.0360(5) Uani d . 1 . .
    H H9A 0.3914 1.0377 0.4450 0.043 Uiso calc R 1 . .
    C C10A 0.4811(2) 1.0293(3) 0.53469(11) 0.0377(5) Uani d . 1 . .
    H H10A 0.3849 1.0662 0.5532 0.045 Uiso calc R 1 . .
    C C11A 0.6160(3) 0.9919(3) 0.57093(10) 0.0353(4) Uani d . 1 . .
    H H11A 0.6107 1.0024 0.6141 0.042 Uiso calc R 1 . .
    C C12A 0.7652(2) 0.9370(3) 0.54411(9) 0.0289(4) Uani d . 1 . .
    C C1B 0.3679(4) -0.0780(4) 0.17998(12) 0.0604(8) Uani d . 1 . .
    H H1B1 0.2618 -0.1069 0.1621 0.091 Uiso calc R 1 . .
    H H1B2 0.3578 -0.0561 0.2238 0.091 Uiso calc R 1 . .
    H H1B3 0.4426 -0.1723 0.1741 0.091 Uiso calc R 1 . .
    C C2B 0.5991(3) 0.1247(4) 0.17579(10) 0.0431(5) Uani d . 1 . .
    H H2B1 0.6733 0.0303 0.1690 0.065 Uiso calc R 1 . .
    H H2B2 0.5907 0.1449 0.2198 0.065 Uiso calc R 1 . .
    H H2B3 0.6402 0.2268 0.1561 0.065 Uiso calc R 1 . .
    C C3B 0.4261(2) 0.0636(3) 0.07984(9) 0.0306(4) Uani d . 1 . .
    C C4B 0.5612(3) 0.0130(3) 0.04898(10) 0.0356(4) Uani d . 1 . .
    H H4B 0.6583 -0.0142 0.0708 0.043 Uiso calc R 1 . .
    C C5B 0.5531(3) 0.0021(3) -0.01663(11) 0.0391(5) Uani d . 1 . .
    H H5B 0.6462 -0.0311 -0.0380 0.047 Uiso calc R 1 . .
    C C6B 0.4122(3) 0.0391(3) -0.04930(10) 0.0339(4) Uani d . 1 . .
    H H6B 0.4106 0.0335 -0.0927 0.041 Uiso calc R 1 . .
    C C7B 0.2664(2) 0.0865(3) -0.01780(9) 0.0287(4) Uani d . 1 . .
    C C8B 0.1143(2) 0.1267(3) -0.04992(9) 0.0324(4) Uani d . 1 . .
    C C9B -0.0215(3) 0.1749(3) -0.01754(11) 0.0403(5) Uani d . 1 . .
    H H9B -0.1195 0.2002 -0.0390 0.048 Uiso calc R 1 . .
    C C10B -0.0137(3) 0.1863(3) 0.04774(12) 0.0442(6) Uani d . 1 . .
    H H10B -0.1067 0.2197 0.0691 0.053 Uiso calc R 1 . .
    C C11B 0.1280(3) 0.1491(3) 0.08027(10) 0.0376(5) Uani d . 1 . .
    H H11B 0.1306 0.1563 0.1236 0.045 Uiso calc R 1 . .
    C C12B 0.2723(2) 0.0993(3) 0.04870(9) 0.0284(4) Uani d . 1 . .
    N N1 0.9038(2) 0.9135(3) 0.64846(8) 0.0348(4) Uani d . 1 . .
    H H1 0.839(3) 1.018(4) 0.6606(13) 0.042 Uiso d . 1 . .
    N N2 0.4328(2) 0.0813(2) 0.14853(8) 0.0337(4) Uani d . 1 . .
    H H2A 0.376(3) 0.178(4) 0.1585(12) 0.040 Uiso d . 1 . .
    O O1A 0.4551(2) 0.9795(3) 0.33829(8) 0.0511(5) Uani d . 1 . .
    O O2A 0.6634(2) 0.7583(2) 0.34646(8) 0.0451(4) Uani d . 1 . .
    O O3A 0.7434(2) 1.0568(3) 0.33579(8) 0.0504(5) Uani d . 1 . .
    O O1B -0.0802(2) 0.1413(3) -0.14705(9) 0.0578(5) Uani d . 1 . .
    O O2B 0.1916(3) 0.2632(3) -0.15466(10) 0.0725(7) Uani d . 1 . .
    O O3B 0.1561(2) -0.0440(3) -0.15347(8) 0.0560(5) Uani d . 1 . .
    O O1W 0.3130(3) 0.3943(3) 0.18320(12) 0.0594(6) Uani d . 1 . .
    H H1WA 0.366(5) 0.429(6) 0.203(2) 0.089 Uiso d . 1 . .
    H H1WB 0.240(5) 0.445(6) 0.173(2) 0.089 Uiso d . 1 . .
    O O2W 0.5713(3) 0.5395(4) 0.24571(12) 0.0736(8) Uani d . 1 . .
    H H2WA 0.589(6) 0.606(7) 0.270(2) 0.110 Uiso d . 1 . .
    H H2WB 0.624(6) 0.549(8) 0.223(2) 0.110 Uiso d . 1 . .
    O O3W 0.9865(3) 0.9308(4) 0.25417(11) 0.0628(6) Uani d . 1 . .
    H H3WA 0.920(5) 0.957(6) 0.274(2) 0.094 Uiso d . 1 . .
    H H3WB 0.951(5) 0.880(6) 0.224(2) 0.094 Uiso d . 1 . .
    O O4W 0.2032(3) 0.7313(3) 0.32222(13) 0.0709(7) Uani d . 1 . .
    H H4WA 0.279(5) 0.776(7) 0.328(2) 0.106 Uiso d . 1 . .
    H H4WB 0.140(6) 0.783(6) 0.295(2) 0.106 Uiso d . 1 . .
    S S1 0.62169(6) 0.93747(7) 0.35870(2) 0.03361(13) Uani d . 1 . .
    S S2 0.09379(7) 0.11939(7) -0.13279(2) 0.03875(14) Uani d . 1 . .
loop_
    _atom_site_aniso_label
    _atom_site_aniso_U_11
    _atom_site_aniso_U_22
    _atom_site_aniso_U_33
    _atom_site_aniso_U_12
    _atom_site_aniso_U_13
    _atom_site_aniso_U_23
    C1A 0.088(2) 0.0488(16) 0.0404(13) -0.0201(15) -0.0035(13) 0.0103(12)
    C2A 0.0517(13) 0.0543(16) 0.0459(13) 0.0016(12) -0.0224(10) -0.0105(13)
    C3A 0.0355(10) 0.0276(10) 0.0298(9) -0.0024(7) -0.0062(7) -0.0011(7)
    C4A 0.0331(10) 0.0371(12) 0.0454(12) 0.0024(9) -0.0077(9) 0.0004(10)
    C5A 0.0327(10) 0.0397(12) 0.0454(12) 0.0076(9) 0.0050(9) -0.0031(10)
    C6A 0.0347(10) 0.0359(11) 0.0322(10) 0.0022(8) 0.0026(8) -0.0044(8)
    C7A 0.0302(8) 0.0250(9) 0.0284(9) -0.0013(7) -0.0019(7) -0.0036(8)
    C8A 0.0321(9) 0.0281(11) 0.0287(9) -0.0006(7) -0.0039(7) -0.0018(8)
    C9A 0.0313(10) 0.0399(12) 0.0364(11) 0.0044(8) -0.0056(8) -0.0041(9)
    C10A 0.0281(9) 0.0446(13) 0.0406(11) 0.0040(8) 0.0046(8) -0.0095(10)
    C11A 0.0365(10) 0.0408(12) 0.0286(9) -0.0022(8) 0.0018(8) -0.0085(9)
    C12A 0.0313(9) 0.0256(9) 0.0295(9) -0.0026(8) -0.0018(7) -0.0020(8)
    C1B 0.092(2) 0.0495(16) 0.0395(13) -0.0247(15) -0.0014(13) 0.0128(12)
    C2B 0.0447(11) 0.0458(13) 0.0381(11) 0.0033(11) -0.0125(9) -0.0074(11)
    C3B 0.0349(10) 0.0286(10) 0.0281(9) -0.0030(7) -0.0031(7) 0.0017(7)
    C4B 0.0310(9) 0.0380(12) 0.0376(11) 0.0052(8) -0.0056(8) 0.0001(9)
    C5B 0.0333(10) 0.0448(13) 0.0393(11) 0.0032(9) 0.0043(8) -0.0047(10)
    C6B 0.0351(10) 0.0377(11) 0.0288(10) -0.0002(8) 0.0007(8) -0.0022(8)
    C7B 0.0313(9) 0.0257(10) 0.0291(9) -0.0014(7) -0.0020(7) 0.0004(7)
    C8B 0.0349(9) 0.0275(10) 0.0344(9) -0.0016(8) -0.0053(7) 0.0003(9)
    C9B 0.0275(10) 0.0431(13) 0.0497(13) 0.0037(8) -0.0083(9) -0.0034(10)
    C10B 0.0295(10) 0.0514(14) 0.0520(14) 0.0012(9) 0.0081(9) -0.0140(11)
    C11B 0.0337(10) 0.0445(13) 0.0347(10) -0.0046(9) 0.0034(8) -0.0077(10)
    C12B 0.0299(8) 0.0255(10) 0.0298(9) -0.0012(7) -0.0013(7) 0.0007(7)
    N1 0.0424(9) 0.0313(10) 0.0302(8) -0.0014(7) -0.0079(7) -0.0011(7)
    N2 0.0409(9) 0.0335(10) 0.0265(8) -0.0008(7) -0.0050(7) 0.0012(7)
    O1A 0.0496(9) 0.0619(12) 0.0411(9) 0.0064(8) -0.0152(7) -0.0019(8)
    O2A 0.0619(10) 0.0390(9) 0.0343(8) 0.0010(8) -0.0032(7) -0.0086(7)
    O3A 0.0625(11) 0.0479(11) 0.0408(9) -0.0135(8) 0.0005(8) 0.0049(8)
    O1B 0.0517(10) 0.0594(13) 0.0607(11) 0.0024(9) -0.0275(8) -0.0005(10)
    O2B 0.0861(15) 0.0787(16) 0.0514(12) -0.0402(13) -0.0250(10) 0.0286(11)
    O3B 0.0684(12) 0.0618(13) 0.0372(9) 0.0117(10) -0.0103(8) -0.0072(9)
    O1W 0.0548(12) 0.0457(12) 0.0763(14) 0.0097(8) -0.0231(10) -0.0161(10)
    O2W 0.0552(12) 0.096(2) 0.0693(16) -0.0101(12) -0.0061(10) -0.0406(14)
    O3W 0.0552(11) 0.0704(14) 0.0619(12) 0.0060(11) -0.0140(9) -0.0246(12)
    O4W 0.0612(13) 0.0593(14) 0.0908(17) -0.0175(10) -0.0267(12) 0.0331(12)
    S1 0.0395(3) 0.0342(3) 0.0268(2) -0.0021(2) -0.00519(18) -0.0009(2)
    S2 0.0428(3) 0.0390(3) 0.0337(3) -0.0061(2) -0.0122(2) 0.0076(2)
_geom_special_details
;
All e.s.d.'s (except the e.s.d. in the dihedral angle between two l.s. planes)
are estimated using the full covariance matrix. The cell e.s.d.'s are taken
into account individually in the estimation of e.s.d.'s in distances, angles
and torsion angles; correlations between e.s.d.'s in cell parameters are only
used when they are defined by crystal symmetry. An approximate (isotropic)
treatment of cell e.s.d.'s is used for estimating e.s.d.'s involving l.s.
planes.
;
loop_
    _geom_bond_atom_site_label_1
    _geom_bond_atom_site_label_2
    _geom_bond_site_symmetry_2
    _geom_bond_distance
    _geom_bond_publ_flag
    C1A N1 . 1.502(3) ?
    C1A H1A1 . 0.9600 ?
    C1A H1A2 . 0.9600 ?
    C1A H1A3 . 0.9600 ?
    C2A N1 . 1.505(3) ?
    C2A H2A1 . 0.9600 ?
    C2A H2A2 . 0.9600 ?
    C2A H2A3 . 0.9600 ?
    C3A C4A . 1.353(3) ?
    C3A C12A . 1.431(3) ?
    C3A N1 . 1.478(3) ?
    C4A C5A . 1.405(3) ?
    C4A H4A . 0.9300 ?
    C5A C6A . 1.362(3) ?
    C5A H5A . 0.9300 ?
    C6A C7A . 1.418(3) ?
    C6A H6A . 0.9300 ?
    C7A C12A . 1.425(3) ?
    C7A C8A . 1.438(3) ?
    C8A C9A . 1.367(3) ?
    C8A S1 . 1.781(2) ?
    C9A C10A . 1.407(3) ?
    C9A H9A . 0.9300 ?
    C10A C11A . 1.357(3) ?
    C10A H10A . 0.9300 ?
    C11A C12A . 1.419(3) ?
    C11A H11A . 0.9300 ?
    C1B N2 . 1.507(3) ?
    C1B H1B1 . 0.9600 ?
    C1B H1B2 . 0.9600 ?
    C1B H1B3 . 0.9600 ?
    C2B N2 . 1.495(3) ?
    C2B H2B1 . 0.9600 ?
    C2B H2B2 . 0.9600 ?
    C2B H2B3 . 0.9600 ?
    C3B C4B . 1.354(3) ?
    C3B C12B . 1.427(3) ?
    C3B N2 . 1.477(3) ?
    C4B C5B . 1.408(3) ?
    C4B H4B . 0.9300 ?
    C5B C6B . 1.356(3) ?
    C5B H5B . 0.9300 ?
    C6B C7B . 1.426(3) ?
    C6B H6B . 0.9300 ?
    C7B C12B . 1.428(3) ?
    C7B C8B . 1.432(3) ?
    C8B C9B . 1.369(3) ?
    C8B S2 . 1.780(2) ?
    C9B C10B . 1.401(3) ?
    C9B H9B . 0.9300 ?
    C10B C11B . 1.360(3) ?
    C10B H10B . 0.9300 ?
    C11B C12B . 1.421(3) ?
    C11B H11B . 0.9300 ?
    N1 H1 . 1.00(3) ?
    N2 H2A . 0.91(3) ?
    O1A S1 . 1.4474(17) ?
    O2A S1 . 1.4525(18) ?
    O3A S1 . 1.4481(18) ?
    O1B S2 . 1.4473(17) ?
    O2B S2 . 1.452(2) ?
    O3B S2 . 1.436(2) ?
    O1W H1WA . 0.65(5) ?
    O1W H1WB . 0.74(4) ?
    O2W H2WA . 0.74(5) ?
    O2W H2WB . 0.65(4) ?
    O3W H3WA . 0.73(4) ?
    O3W H3WB . 0.80(4) ?
    O4W H4WA . 0.71(5) ?
    O4W H4WB . 0.86(5) ?
loop_
    _geom_angle_atom_site_label_1
    _geom_angle_atom_site_label_2
    _geom_angle_atom_site_label_3
    _geom_angle_site_symmetry_1
    _geom_angle_site_symmetry_3
    _geom_angle
    _geom_angle_publ_flag
    N1 C1A H1A1 . . 109.5 ?
    N1 C1A H1A2 . . 109.5 ?
    H1A1 C1A H1A2 . . 109.5 ?
    N1 C1A H1A3 . . 109.5 ?
    H1A1 C1A H1A3 . . 109.5 ?
    H1A2 C1A H1A3 . . 109.5 ?
    N1 C2A H2A1 . . 109.5 ?
    N1 C2A H2A2 . . 109.5 ?
    H2A1 C2A H2A2 . . 109.5 ?
    N1 C2A H2A3 . . 109.5 ?
    H2A1 C2A H2A3 . . 109.5 ?
    H2A2 C2A H2A3 . . 109.5 ?
    C4A C3A C12A . . 122.02(19) ?
    C4A C3A N1 . . 120.80(18) ?
    C12A C3A N1 . . 117.15(17) ?
    C3A C4A C5A . . 119.84(19) ?
    C3A C4A H4A . . 120.1 ?
    C5A C4A H4A . . 120.1 ?
    C6A C5A C4A . . 120.8(2) ?
    C6A C5A H5A . . 119.6 ?
    C4A C5A H5A . . 119.6 ?
    C5A C6A C7A . . 120.7(2) ?
    C5A C6A H6A . . 119.7 ?
    C7A C6A H6A . . 119.7 ?
    C6A C7A C12A . . 119.34(17) ?
    C6A C7A C8A . . 122.78(17) ?
    C12A C7A C8A . . 117.89(16) ?
    C9A C8A C7A . . 120.95(18) ?
    C9A C8A S1 . . 118.06(15) ?
    C7A C8A S1 . . 120.97(14) ?
    C8A C9A C10A . . 120.24(19) ?
    C8A C9A H9A . . 119.9 ?
    C10A C9A H9A . . 119.9 ?
    C11A C10A C9A . . 120.70(19) ?
    C11A C10A H10A . . 119.6 ?
    C9A C10A H10A . . 119.6 ?
    C10A C11A C12A . . 121.12(19) ?
    C10A C11A H11A . . 119.4 ?
    C12A C11A H11A . . 119.4 ?
    C11A C12A C7A . . 119.11(17) ?
    C11A C12A C3A . . 123.59(18) ?
    C7A C12A C3A . . 117.29(17) ?
    N2 C1B H1B1 . . 109.5 ?
    N2 C1B H1B2 . . 109.5 ?
    H1B1 C1B H1B2 . . 109.5 ?
    N2 C1B H1B3 . . 109.5 ?
    H1B1 C1B H1B3 . . 109.5 ?
    H1B2 C1B H1B3 . . 109.5 ?
    N2 C2B H2B1 . . 109.5 ?
    N2 C2B H2B2 . . 109.5 ?
    H2B1 C2B H2B2 . . 109.5 ?
    N2 C2B H2B3 . . 109.5 ?
    H2B1 C2B H2B3 . . 109.5 ?
    H2B2 C2B H2B3 . . 109.5 ?
    C4B C3B C12B . . 122.54(18) ?
    C4B C3B N2 . . 120.31(18) ?
    C12B C3B N2 . . 117.15(17) ?
    C3B C4B C5B . . 119.20(19) ?
    C3B C4B H4B . . 120.4 ?
    C5B C4B H4B . . 120.4 ?
    C6B C5B C4B . . 121.30(19) ?
    C6B C5B H5B . . 119.3 ?
    C4B C5B H5B . . 119.3 ?
    C5B C6B C7B . . 120.63(19) ?
    C5B C6B H6B . . 119.7 ?
    C7B C6B H6B . . 119.7 ?
    C6B C7B C12B . . 118.94(17) ?
    C6B C7B C8B . . 122.98(18) ?
    C12B C7B C8B . . 118.05(16) ?
    C9B C8B C7B . . 120.73(19) ?
    C9B C8B S2 . . 117.31(16) ?
    C7B C8B S2 . . 121.95(15) ?
    C8B C9B C10B . . 120.50(19) ?
    C8B C9B H9B . . 119.8 ?
    C10B C9B H9B . . 119.8 ?
    C11B C10B C9B . . 120.9(2) ?
    C11B C10B H10B . . 119.6 ?
    C9B C10B H10B . . 119.6 ?
    C10B C11B C12B . . 120.7(2) ?
    C10B C11B H11B . . 119.7 ?
    C12B C11B H11B . . 119.7 ?
    C11B C12B C3B . . 123.50(18) ?
    C11B C12B C7B . . 119.17(17) ?
    C3B C12B C7B . . 117.32(17) ?
    C3A N1 C1A . . 110.61(17) ?
    C3A N1 C2A . . 114.57(18) ?
    C1A N1 C2A . . 109.5(2) ?
    C3A N1 H1 . . 110.9(17) ?
    C1A N1 H1 . . 108.1(16) ?
    C2A N1 H1 . . 102.7(16) ?
    C3B N2 C2B . . 114.75(16) ?
    C3B N2 C1B . . 111.46(17) ?
    C2B N2 C1B . . 109.40(19) ?
    C3B N2 H2A . . 107.8(17) ?
    C2B N2 H2A . . 100.6(17) ?
    C1B N2 H2A . . 112.4(17) ?
    H1WA O1W H1WB . . 119(5) ?
    H2WA O2W H2WB . . 109(6) ?
    H3WA O3W H3WB . . 111(4) ?
    H4WA O4W H4WB . . 112(5) ?
    O1A S1 O3A . . 113.26(12) ?
    O1A S1 O2A . . 112.35(11) ?
    O3A S1 O2A . . 112.54(11) ?
    O1A S1 C8A . . 105.78(10) ?
    O3A S1 C8A . . 106.03(10) ?
    O2A S1 C8A . . 106.16(10) ?
    O3B S2 O1B . . 112.84(12) ?
    O3B S2 O2B . . 112.01(14) ?
    O1B S2 O2B . . 112.41(14) ?
    O3B S2 C8B . . 108.15(11) ?
    O1B S2 C8B . . 105.76(10) ?
    O2B S2 C8B . . 105.06(11) ?
loop_
    _geom_torsion_atom_site_label_1
    _geom_torsion_atom_site_label_2
    _geom_torsion_atom_site_label_3
    _geom_torsion_atom_site_label_4
    _geom_torsion_site_symmetry_1
    _geom_torsion_site_symmetry_2
    _geom_torsion_site_symmetry_3
    _geom_torsion_site_symmetry_4
    _geom_torsion
    _geom_torsion_publ_flag
    C12A C3A C4A C5A . . . . 1.7(3) ?
    N1 C3A C4A C5A . . . . 179.6(2) ?
    C3A C4A C5A C6A . . . . -1.0(4) ?
    C4A C5A C6A C7A . . . . 0.0(4) ?
    C5A C6A C7A C12A . . . . 0.5(3) ?
    C5A C6A C7A C8A . . . . 179.8(2) ?
    C6A C7A C8A C9A . . . . -178.9(2) ?
    C12A C7A C8A C9A . . . . 0.4(3) ?
    C6A C7A C8A S1 . . . . 3.0(3) ?
    C12A C7A C8A S1 . . . . -177.72(15) ?
    C7A C8A C9A C10A . . . . 0.3(3) ?
    S1 C8A C9A C10A . . . . 178.41(18) ?
    C8A C9A C10A C11A . . . . -0.8(4) ?
    C9A C10A C11A C12A . . . . 0.6(4) ?
    C10A C11A C12A C7A . . . . 0.0(3) ?
    C10A C11A C12A C3A . . . . 178.6(2) ?
    C6A C7A C12A C11A . . . . 178.8(2) ?
    C8A C7A C12A C11A . . . . -0.5(3) ?
    C6A C7A C12A C3A . . . . 0.2(3) ?
    C8A C7A C12A C3A . . . . -179.17(19) ?
    C4A C3A C12A C11A . . . . -179.8(2) ?
    N1 C3A C12A C11A . . . . 2.2(3) ?
    C4A C3A C12A C7A . . . . -1.2(3) ?
    N1 C3A C12A C7A . . . . -179.19(18) ?
    C12B C3B C4B C5B . . . . 2.9(3) ?
    N2 C3B C4B C5B . . . . -178.1(2) ?
    C3B C4B C5B C6B . . . . -0.9(4) ?
    C4B C5B C6B C7B . . . . -1.5(4) ?
    C5B C6B C7B C12B . . . . 1.8(3) ?
    C5B C6B C7B C8B . . . . -179.9(2) ?
    C6B C7B C8B C9B . . . . -178.7(2) ?
    C12B C7B C8B C9B . . . . -0.4(3) ?
    C6B C7B C8B S2 . . . . 0.4(3) ?
    C12B C7B C8B S2 . . . . 178.75(15) ?
    C7B C8B C9B C10B . . . . 0.2(4) ?
    S2 C8B C9B C10B . . . . -178.97(19) ?
    C8B C9B C10B C11B . . . . -0.3(4) ?
    C9B C10B C11B C12B . . . . 0.6(4) ?
    C10B C11B C12B C3B . . . . 178.0(2) ?
    C10B C11B C12B C7B . . . . -0.8(3) ?
    C4B C3B C12B C11B . . . . 178.6(2) ?
    N2 C3B C12B C11B . . . . -0.4(3) ?
    C4B C3B C12B C7B . . . . -2.5(3) ?
    N2 C3B C12B C7B . . . . 178.49(17) ?
    C6B C7B C12B C11B . . . . 179.1(2) ?
    C8B C7B C12B C11B . . . . 0.7(3) ?
    C6B C7B C12B C3B . . . . 0.1(3) ?
    C8B C7B C12B C3B . . . . -178.23(19) ?
    C4A C3A N1 C1A . . . . -99.3(3) ?
    C12A C3A N1 C1A . . . . 78.7(3) ?
    C4A C3A N1 C2A . . . . 25.0(3) ?
    C12A C3A N1 C2A . . . . -157.0(2) ?
    C4B C3B N2 C2B . . . . 28.3(3) ?
    C12B C3B N2 C2B . . . . -152.7(2) ?
    C4B C3B N2 C1B . . . . -96.8(3) ?
    C12B C3B N2 C1B . . . . 82.2(3) ?
    C9A C8A S1 O1A . . . . -1.0(2) ?
    C7A C8A S1 O1A . . . . 177.14(17) ?
    C9A C8A S1 O3A . . . . 119.53(19) ?
    C7A C8A S1 O3A . . . . -62.32(19) ?
    C9A C8A S1 O2A . . . . -120.57(18) ?
    C7A C8A S1 O2A . . . . 57.58(19) ?
    C9B C8B S2 O3B . . . . -130.4(2) ?
    C7B C8B S2 O3B . . . . 50.4(2) ?
    C9B C8B S2 O1B . . . . -9.3(2) ?
    C7B C8B S2 O1B . . . . 171.49(18) ?
    C9B C8B S2 O2B . . . . 109.8(2) ?
    C7B C8B S2 O2B . . . . -69.4(2) ?
loop_
    _geom_hbond_atom_site_label_D
    _geom_hbond_atom_site_label_H
    _geom_hbond_atom_site_label_A
    _geom_hbond_site_symmetry_A
    _geom_hbond_distance_DH
    _geom_hbond_distance_HA
    _geom_hbond_distance_DA
    _geom_hbond_angle_DHA
    N1 H1 O4W 2_656 1.00(3) 1.73(3) 2.689(3) 159(2)
    N2 H2A O1W . 0.91(3) 1.83(3) 2.720(3) 165(2)
    O1W H1WA O2W . 0.65(5) 2.07(5) 2.702(3) 165(5)
    O1W H1WB O1B 2 0.74(4) 2.07(5) 2.784(3) 164(5)
    O2W H2WA O2A . 0.74(5) 2.10(5) 2.828(3) 169(5)
    O2W H2WB O3B 2_655 0.65(4) 2.47(5) 3.075(3) 156(7)
    O3W H3WA O3A . 0.73(4) 2.12(4) 2.844(3) 173(5)
    O3W H3WB O2B 2_655 0.80(4) 2.07(4) 2.856(3) 167(4)
    O4W H4WA O1A . 0.71(5) 2.14(5) 2.820(3) 162(6)
    O4W H4WB O3W 1_455 0.86(5) 1.89(5) 2.732(3) 165(5)
    C1A H1A1 O1A 2_646 0.96 2.47 3.117(3) 124.8
    C1A H1A2 O1W 2_656 0.96 2.54 3.424(4) 153.8
    C2A H2A1 O3A 2_746 0.96 2.43 3.382(4) 169.9
    C2A H2A3 O2A 2_756 0.96 2.45 3.345(4) 155.7
    C6B H6B O3B . 0.93 2.49 3.077(3) 121.6
    C1B H1B1 O1B 2_545 0.96 2.46 3.253(3) 140.0
    C1B H1B2 O1A 1_545 0.96 2.57 3.475(3) 157.0
    C9A H9A O1A . 0.93 2.40 2.824(3) 107.5
    C9B H9B O1B . 0.93 2.39 2.815(3) 107.8
    C2B H2B1 O2B 2_645 0.96 2.36 3.310(3) 168.5
    C11A H11A N1 . 0.93 2.57 2.894(3) 101.2
    C11B H11B N2 . 0.93 2.56 2.888(3) 100.9
    C2B H2B3 O3B 2_655 0.96 2.43 3.286(3) 148.9
