# Supplementary material for: 5-(Dimethyl­ammonio)naphthalene-1-sulfonate dihydrate
Source: Acta Crystallogr Sect E Struct Rep Online. 2009 Nov 7;65(Pt 12):o3017. doi: 10.1107/S1600536809044596 (PMC2971812; doi:10.1107/S1600536809044596)
Supplement: Supplementary file 2 [file e-65-o3017-Isup2.hkl]

# 
# h,k,l, Fc-squared, Fo-squared, sigma(Fo-squared) and status flag 
# 
data_I
_shelx_title ' 091012CM in P2(1)' 
_shelx_refln_list_code          4 
_shelx_F_calc_maximum      143.59 
_exptl_crystal_F_000       608.00 
_reflns_d_resolution_high  0.7499 
 
loop_ 
 _symmetry_equiv_pos_as_xyz 
 'x, y, z' 
 '-x, y+1/2, -z' 
 
_cell_length_a     8.1179 
_cell_length_b     7.7383 
_cell_length_c    21.4249 
_cell_angle_alpha  90.000 
_cell_angle_beta   91.527 
_cell_angle_gamma  90.000 
 
_shelx_F_squared_multiplier     1.000 
 
loop_ 
 _refln_index_h 
 _refln_index_k 
 _refln_index_l 
 _refln_F_squared_calc 
 _refln_F_squared_meas 
 _refln_F_squared_sigma 
 _refln_observed_status 
   0 -10   0       70.69       74.43      5.89 o 
   1 -10   0        4.45        7.61      3.41 o 
   2 -10   0        2.35        5.66      1.28 o 
   1  -9   0       19.65       18.75      2.46 o 
   2  -9   0        3.84        6.36      1.10 o 
   3  -9   0       16.94       17.41      1.80 o 
   4  -9   0       10.56       12.04      1.77 o 
   5  -9   0       25.89       28.19      3.06 o 
   0  -8   0        6.38        6.75      1.83 o 
   1  -8   0       39.35       39.58      2.27 o 
   2  -8   0       19.92       19.20      1.84 o 
   3  -8   0       96.34       90.36      3.89 o 
   4  -8   0       22.41       25.15      2.74 o 
   5  -8   0      171.76      171.93      6.53 o 
   6  -8   0        7.89        8.62      1.56 o 
   1  -7   0      342.24      318.94      6.33 o 
   2  -7   0      510.33      475.16      8.37 o 
   3  -7   0        6.35        7.10      1.16 o 
   4  -7   0      239.99      220.99      6.94 o 
   5  -7   0       69.12       63.18      3.68 o 
   6  -7   0       76.53       71.52      3.99 o 
   7  -7   0       16.94       16.12      2.22 o 
   0  -6   0      972.38     1012.65     15.63 o 
   1  -6   0      101.69       88.59      2.32 o 
   2  -6   0      704.14      681.90     10.11 o 
   3  -6   0       36.76       37.82      2.01 o 
   4  -6   0      428.09      402.49      9.41 o 
   5  -6   0        9.42       10.84      1.63 o 
   6  -6   0       47.28       44.91      3.06 o 
   7  -6   0       29.36       31.40      3.49 o 
   8  -6   0       66.29       68.14      4.05 o 
   1  -5   0      309.52      346.34      4.83 o 
   2  -5   0     1154.79     1192.64     12.14 o 
   3  -5   0      187.51      178.36      6.95 o 
   4  -5   0       64.80       64.42      4.42 o 
   5  -5   0       13.45       13.92      2.09 o 
   6  -5   0      351.06      325.72     11.20 o 
   7  -5   0        9.56       20.70      2.59 o 
   8  -5   0       36.78       39.84      3.17 o 
   9  -5   0       16.08       20.07      3.13 o 
   0  -4   0      962.22     1003.57     14.15 o 
   1  -4   0     4358.77     4723.26     40.23 o 
   2  -4   0       72.01       73.86      1.69 o 
   3  -4   0      759.34      759.75     10.21 o 
   4  -4   0      407.98      376.67      8.08 o 
   5  -4   0      961.92      991.29     16.53 o 
   6  -4   0      572.35      559.41     11.52 o 
   7  -4   0      159.53      161.99      5.80 o 
   8  -4   0      167.11      168.46      6.18 o 
   9  -4   0        8.65        8.46      2.79 o 
   1  -3   0     2439.45     2535.48     21.90 o 
   2  -3   0       63.48       63.27      1.37 o 
   3  -3   0     1188.89     1287.17     13.88 o 
   4  -3   0      123.03      110.85      5.86 o 
   5  -3   0      204.96      168.05      5.78 o 
   6  -3   0        9.92       10.03      1.63 o 
   7  -3   0      546.91      534.72     28.24 o 
   8  -3   0       29.59       31.98      4.29 o 
   9  -3   0        4.85        7.79      2.09 o 
  10  -3   0        3.10        3.03      1.93 o 
   0  -2   0    13470.38    12995.50    156.27 o 
   1  -2   0    10677.37    10884.08    148.68 o 
   2  -2   0     2107.24     2274.21     25.76 o 
   3  -2   0      673.51      679.99      6.89 o 
   4  -2   0       95.65       85.28      2.29 o 
   5  -2   0      164.83      154.81      3.55 o 
   6  -2   0      666.09      683.85     12.26 o 
   7  -2   0      380.75      369.90      8.60 o 
   8  -2   0       62.06       60.60      4.38 o 
   9  -2   0       45.22       54.27      4.97 o 
  10  -2   0       22.98       28.17      4.69 o 
   1  -1   0     4596.93     4664.87     54.93 o 
   2  -1   0      905.61      927.23     12.25 o 
   3  -1   0      831.15      843.73      9.84 o 
   4  -1   0      422.74      424.83      6.22 o 
   5  -1   0      308.50      309.46      5.35 o 
   6  -1   0     1157.37     1097.50     46.28 o 
   7  -1   0      257.67      242.82      6.42 o 
   8  -1   0       97.54       94.18      8.13 o 
   9  -1   0       29.67       29.11      4.33 o 
  10  -1   0        4.80        4.65      1.26 o 
   1   0   0       14.22       13.57      0.66 o 
   2   0   0     3252.62     3304.49     32.75 o 
   3   0   0       43.77       45.75      1.37 o 
   4   0   0     1348.96     1383.24     15.46 o 
   5   0   0       34.44       28.72      1.34 o 
   6   0   0     1136.55     1142.82     17.37 o 
   7   0   0       59.61       60.16      2.87 o 
   8   0   0       24.15       30.17      4.29 o 
   9   0   0        1.48        4.33      1.43 o 
  10   0   0       12.72       12.68      2.65 o 
   1   1   0     4593.42     4742.20     83.07 o 
   2   1   0      892.49      915.30      9.94 o 
   3   1   0      810.71      838.31      9.63 o 
   4   1   0      431.15      439.08      6.03 o 
   5   1   0      303.82      302.88      5.07 o 
   6   1   0     1169.44     1125.23     13.84 o 
   7   1   0      259.86      247.46      7.20 o 
   8   1   0      101.49       97.42      6.31 o 
   9   1   0       30.59       33.83      4.77 o 
  10   1   0        4.50        7.53      2.34 o 
   0   2   0    13446.13    13032.29    238.66 o 
   1   2   0    10805.49    10955.58    136.63 o 
   2   2   0     2095.12     2245.02     29.21 o 
   3   2   0      664.95      675.71     10.89 o 
   4   2   0       93.26       87.06      2.00 o 
   5   2   0      166.68      158.63      4.80 o 
   6   2   0      656.70      676.00     13.03 o 
   7   2   0      378.19      366.27      9.23 o 
   8   2   0       65.20       62.21      5.11 o 
   9   2   0       44.84       42.91      4.40 o 
  10   2   0       23.49       27.26      4.17 o 
   1   3   0     2427.67     2470.92     32.69 o 
   2   3   0       63.99       60.34      2.26 o 
   3   3   0     1168.15     1256.21     19.35 o 
   4   3   0      124.43      110.10      5.26 o 
   5   3   0      207.47      179.47     12.77 o 
   6   3   0       11.02       14.08      2.44 o 
   7   3   0      548.35      543.62     18.14 o 
   8   3   0       29.06       35.55      4.54 o 
   9   3   0        4.74        4.56      1.66 o 
  10   3   0        3.27        7.91      2.25 o 
   1   4   0     4412.60     4760.46     84.48 o 
   2   4   0       72.05       71.93      2.72 o 
   3   4   0      748.48      758.31     12.79 o 
   4   4   0      406.97      371.45      7.47 o 
   5   4   0      969.80     1011.78     20.98 o 
   6   4   0      568.68      556.15     20.14 o 
   7   4   0      161.56      157.14      8.27 o 
   8   4   0      166.68      157.50      8.65 o 
   9   4   0        9.22        7.00      2.33 o 
   3   5   0      183.90      175.75      5.13 o 
   4   5   0       67.85       70.80      2.68 o 
   5   5   0       12.33       16.26      1.65 o 
   6   5   0      354.30      329.86      8.53 o 
   7   5   0        9.90       14.77      3.15 o 
   8   5   0       38.81       33.34      4.59 o 
   9   5   0       16.96       19.50      3.37 o 
   4   6   0      432.96      415.29     13.46 o 
   5   6   0        9.63       14.02      1.92 o 
   6   6   0       45.16       46.05      3.04 o 
   7   6   0       29.31       25.96      4.02 o 
   8   6   0       67.46       66.05      5.49 o 
   4   7   0      239.24      219.64      9.70 o 
   5   7   0       69.83       68.20      5.26 o 
   6   7   0       76.66       71.78      5.66 o 
   7   7   0       17.86       17.65      3.07 o 
   5   8   0      172.94      172.25      9.21 o 
   6   8   0        7.47        9.05      2.08 o 
   5   9   0       26.66       23.16      3.79 o 
  -2 -10   1       53.27       54.11      6.57 o 
  -1 -10   1        5.43        7.30      1.49 o 
   0 -10   1       41.68       47.32      3.27 o 
   1 -10   1       42.25       42.91      3.38 o 
   2 -10   1        3.83        8.93      2.13 o 
  -5  -9   1       21.41       21.88      2.62 o 
  -4  -9   1       24.33       24.12      2.64 o 
  -3  -9   1       17.30       19.10      1.94 o 
  -2  -9   1      182.23      178.63      5.15 o 
  -1  -9   1        6.49        8.69      2.78 o 
   0  -9   1       92.98       97.37      6.75 o 
   1  -9   1        3.05        4.42      1.91 o 
   2  -9   1      151.63      141.07      4.99 o 
   3  -9   1        8.83        8.95      1.24 o 
   4  -9   1      191.84      187.02      6.85 o 
   5  -9   1       12.52       16.58      2.23 o 
  -6  -8   1        5.69        9.50      1.70 o 
  -5  -8   1       23.35       28.84      3.02 o 
  -4  -8   1       36.97       39.11      2.99 o 
  -3  -8   1       77.24       69.23      3.06 o 
  -2  -8   1      217.21      180.98      4.94 o 
  -1  -8   1       23.18       21.41      1.84 o 
   0  -8   1       64.44       61.60      3.52 o 
   1  -8   1        1.88        3.34      1.03 o 
   2  -8   1        0.03        2.92      2.30 o 
   3  -8   1        2.86        4.21      0.85 o 
   4  -8   1      129.06      126.12      5.29 o 
   5  -8   1       65.15       65.76      3.83 o 
   6  -8   1       87.28       85.32      4.60 o 
  -7  -7   1       20.00       23.27      3.09 o 
  -6  -7   1       19.06       18.42      2.40 o 
  -5  -7   1       57.62       55.75      3.39 o 
  -4  -7   1        0.63        2.10      1.44 o 
  -3  -7   1       90.97       77.94      3.31 o 
  -2  -7   1      241.32      231.96      5.39 o 
  -1  -7   1      569.12      557.32      9.06 o 
   0  -7   1      139.96      138.31      4.15 o 
   1  -7   1       98.42       86.73      3.02 o 
   2  -7   1      108.55      107.06      3.54 o 
   3  -7   1       87.65       83.87      3.19 o 
   4  -7   1      145.09      149.79      9.83 o 
   5  -7   1      183.02      173.15      6.32 o 
   6  -7   1        3.76        3.21      2.64 o 
   7  -7   1        0.99        2.78      0.96 o 
  -8  -6   1        3.10        3.69      1.67 o 
  -7  -6   1       14.56       16.39      2.22 o 
  -6  -6   1       53.05       48.12      3.17 o 
  -5  -6   1      162.42      168.87      7.75 o 
  -4  -6   1       26.40       28.43      2.64 o 
  -3  -6   1      534.17      543.34      8.91 o 
  -2  -6   1       38.89       42.21      2.08 o 
  -1  -6   1      171.54      177.54      5.26 o 
   0  -6   1       72.94       71.76      2.06 o 
   1  -6   1      992.61      981.84     10.79 o 
   2  -6   1       21.96       24.87      1.84 o 
   3  -6   1        2.33        2.90      0.71 o 
   4  -6   1       60.84       62.40      6.65 o 
   5  -6   1      744.08      708.29     14.06 o 
   6  -6   1        4.83        8.61      3.31 o 
   7  -6   1       67.91       69.66      4.01 o 
   8  -6   1       10.50       14.93      2.07 o 
  -9  -5   1       77.20       73.41      4.11 o 
  -8  -5   1      135.09      129.80      5.58 o 
  -7  -5   1       39.11       41.38      3.12 o 
  -6  -5   1      101.31      102.25      4.46 o 
  -5  -5   1      590.08      559.07     17.31 o 
  -4  -5   1      114.66      121.62      4.43 o 
  -3  -5   1      136.94      137.22      3.72 o 
  -2  -5   1      214.87      223.38      4.62 o 
  -1  -5   1     2832.95     3047.90     27.18 o 
   0  -5   1      113.13      108.22      2.71 o 
   1  -5   1      136.38      128.77      2.63 o 
   2  -5   1       70.37       67.30      1.82 o 
   3  -5   1      860.50      797.26     36.08 o 
   4  -5   1       40.31       45.58      2.64 o 
   5  -5   1     1258.17     1268.38     35.76 o 
   6  -5   1      201.78      190.79      6.35 o 
   7  -5   1       26.64       28.22      2.89 o 
   8  -5   1        5.40        7.74      1.55 o 
   9  -5   1       14.43       22.18      2.66 o 
  -9  -4   1       10.58       12.07      1.80 o 
  -8  -4   1      208.09      203.94      6.90 o 
  -7  -4   1       10.49       10.67      1.70 o 
  -6  -4   1       61.79       67.35      3.46 o 
  -5  -4   1      205.73      205.71      5.97 o 
  -4  -4   1      212.05      219.80      5.82 o 
  -3  -4   1       73.13       64.94      2.23 o 
  -2  -4   1      775.33      811.13     12.22 o 
  -1  -4   1     1481.58     1610.94     14.97 o 
   0  -4   1     1174.97     1276.65     14.41 o 
   1  -4   1      591.40      649.88      7.17 o 
   2  -4   1       95.66       86.89      2.02 o 
   3  -4   1      113.94      117.35      2.56 o 
   4  -4   1      154.89      150.32      4.78 o 
   5  -4   1      259.00      249.20      6.70 o 
   6  -4   1      753.75      742.01     13.75 o 
   7  -4   1       12.75       14.08      2.00 o 
   8  -4   1       74.01       78.56      5.48 o 
   9  -4   1        6.75        6.51      1.33 o 
 -10  -3   1       23.19       25.24      4.48 o 
  -9  -3   1       20.22       26.91      2.83 o 
  -8  -3   1      394.80      390.77     18.75 o 
  -7  -3   1       34.71       34.62      2.91 o 
  -6  -3   1     1258.74     1281.10     19.87 o 
  -5  -3   1      228.31      217.59      5.75 o 
  -4  -3   1        5.95        4.30      0.60 o 
  -3  -3   1      140.21      134.68      2.66 o 
  -2  -3   1      907.78      880.39      8.66 o 
  -1  -3   1        4.43        4.56      0.69 o 
   0  -3   1      271.40      313.31      3.88 o 
   1  -3   1      184.81      185.21      2.70 o 
   2  -3   1     1421.17     1553.46     14.27 o 
   3  -3   1      170.48      171.06      3.76 o 
   4  -3   1      660.54      687.76     11.59 o 
   5  -3   1      203.16      177.44     12.68 o 
   6  -3   1      679.79      649.77     12.31 o 
   7  -3   1       93.71       93.37      4.18 o 
   8  -3   1      169.87      161.04      5.83 o 
   9  -3   1       20.52       29.50      3.86 o 
  10  -3   1        6.23        9.03      2.36 o 
  -9  -2   1       50.17       46.64      4.56 o 
  -8  -2   1      515.21      497.14     10.85 o 
  -7  -2   1      356.76      331.04     11.90 o 
  -6  -2   1      462.06      432.54      7.17 o 
  -5  -2   1      107.11       92.85      3.90 o 
  -4  -2   1      615.83      598.18      8.02 o 
  -3  -2   1      226.04      228.94      3.74 o 
  -2  -2   1     2442.73     2794.57     28.27 o 
  -1  -2   1     2345.39     2501.63     33.92 o 
   0  -2   1    20243.03    18434.89    183.95 o 
   1  -2   1     5141.71     5326.36     44.33 o 
   2  -2   1      527.08      515.29      7.85 o 
   3  -2   1       52.43       50.58      1.38 o 
   4  -2   1      270.65      252.01     12.45 o 
   5  -2   1       11.09       19.88      4.74 o 
   6  -2   1     1704.18     1712.96     24.67 o 
   7  -2   1      169.15      165.88      5.75 o 
   8  -2   1      151.56      144.52      5.32 o 
   9  -2   1       38.72       40.16      5.41 o 
  10  -2   1       50.39       50.59      5.15 o 
  -9  -1   1        3.34        7.80      2.15 o 
  -8  -1   1       60.98       56.48      4.90 o 
  -7  -1   1     1445.13     1470.26     18.02 o 
  -6  -1   1      143.76      140.58      3.76 o 
  -5  -1   1     1434.32     1487.14     17.49 o 
  -4  -1   1      207.36      214.82      3.88 o 
  -3  -1   1      376.66      419.66      5.98 o 
  -2  -1   1      601.48      606.65      7.03 o 
  -1  -1   1    20618.10    17941.14    234.66 o 
   0  -1   1      847.13      957.85      8.39 o 
   1  -1   1      504.21      569.90      5.35 o 
   2  -1   1      429.50      461.87      6.94 o 
   3  -1   1      742.23      711.58      8.61 o 
   4  -1   1      302.24      300.02      4.97 o 
   5  -1   1      245.80      233.60      5.52 o 
   6  -1   1      373.08      364.73      7.68 o 
   7  -1   1      807.99      817.84     15.63 o 
   8  -1   1       88.56       86.89      3.83 o 
   9  -1   1       53.23       47.19      4.73 o 
  10  -1   1       28.17       35.24      5.17 o 
 -10   0   1       26.45       36.86      4.97 o 
  -9   0   1       90.05       89.32      6.58 o 
  -8   0   1       75.32       74.10      3.85 o 
  -7   0   1     1990.51     1957.82     29.43 o 
  -6   0   1      373.67      380.46      6.37 o 
  -5   0   1        0.60        1.90      0.41 o 
  -4   0   1      237.59      255.51      4.29 o 
  -3   0   1     1023.58      976.14     10.95 o 
  -2   0   1      279.40      265.05      3.56 o 
  -1   0   1       43.77       40.90      1.10 o 
   1   0   1     1012.41     1263.04     21.60 o 
   2   0   1        7.86        7.33      0.45 o 
   3   0   1      603.86      555.10      6.96 o 
   4   0   1        4.30        4.53      0.61 o 
   5   0   1       70.36       83.08      2.39 o 
   6   0   1       73.68       68.12      2.80 o 
   7   0   1      587.39      554.48     10.50 o 
   8   0   1        7.83       12.50      2.92 o 
   9   0   1      195.42      189.58      9.93 o 
  10   0   1        1.30        2.02      1.58 o 
 -10   1   1        2.69        8.50      1.77 o 
  -9   1   1        2.93        4.59      1.85 o 
  -8   1   1       59.33       57.11      3.44 o 
  -7   1   1     1437.65     1405.65     31.41 o 
  -6   1   1      144.92      141.09      4.76 o 
  -5   1   1     1427.01     1451.77     16.66 o 
  -4   1   1      200.74      215.14      3.63 o 
  -3   1   1      381.39      414.97      5.36 o 
  -2   1   1      603.79      598.92      8.93 o 
  -1   1   1    20606.42    18525.85    332.25 o 
   0   1   1      846.86      959.00     17.82 o 
   1   1   1      506.28      560.12     19.16 o 
   2   1   1      421.58      446.35      6.50 o 
   3   1   1      728.59      712.77      9.79 o 
   4   1   1      289.70      293.26      4.66 o 
   5   1   1      241.90      237.35      4.35 o 
   6   1   1      367.35      339.79     10.48 o 
   7   1   1      808.17      800.83     21.56 o 
   8   1   1       91.63       86.04      6.16 o 
   9   1   1       53.80       56.13      5.09 o 
  10   1   1       28.33       33.89      4.84 o 
 -10   2   1        6.76       12.89      2.57 o 
  -9   2   1       49.76       50.21      4.67 o 
  -8   2   1      523.46      502.49     15.24 o 
  -7   2   1      361.51      356.33      8.91 o 
  -6   2   1      467.96      404.31     21.66 o 
  -5   2   1      106.28       95.32      3.55 o 
  -4   2   1      609.74      590.24      7.46 o 
  -3   2   1      217.29      212.41      5.00 o 
  -2   2   1     2436.64     2790.26     35.52 o 
  -1   2   1     2347.81     2495.00     45.29 o 
   0   2   1    20211.10    18911.23    235.80 o 
   1   2   1     5186.71     5301.97     66.17 o 
   2   2   1      511.27      503.51      6.65 o 
   3   2   1       52.66       53.30      2.22 o 
   4   2   1      264.95      245.05      5.84 o 
   5   2   1       12.72       14.83      1.00 o 
   6   2   1     1693.24     1710.75     42.32 o 
   7   2   1      173.84      168.69      8.29 o 
   8   2   1      150.16      140.84      7.91 o 
   9   2   1       39.07       44.20      4.50 o 
  10   2   1       51.66       50.26      4.78 o 
 -10   3   1       22.40       24.91      3.98 o 
  -9   3   1       19.53       21.82      3.68 o 
  -8   3   1      394.93      372.48     14.83 o 
  -7   3   1       36.02       38.08      3.75 o 
  -6   3   1     1271.94     1262.10     20.68 o 
  -5   3   1      226.79      211.48      5.89 o 
  -4   3   1        6.94        9.45      1.67 o 
  -3   3   1      140.01      132.52      3.81 o 
  -2   3   1      903.13      894.76     18.70 o 
  -1   3   1        4.90        3.11      0.92 o 
   0   3   1      292.05      349.31      6.98 o 
   2   3   1     1436.37     1545.80     21.48 o 
   3   3   1      171.96      175.55      4.95 o 
   4   3   1      634.06      671.56     11.93 o 
   5   3   1      206.46      180.73      5.47 o 
   6   3   1      683.41      633.79     17.88 o 
   7   3   1       95.15       96.94      6.23 o 
   8   3   1      176.32      162.09      8.71 o 
   9   3   1       20.98       30.57      4.56 o 
  10   3   1        6.46        9.15      2.04 o 
  -9   4   1        9.84       13.46      2.57 o 
  -8   4   1      210.81      190.82      9.63 o 
  -7   4   1        9.51        9.25      1.75 o 
  -6   4   1       60.88       60.23      6.40 o 
  -5   4   1      208.46      203.52      5.98 o 
  -4   4   1      203.99      216.20      5.75 o 
  -3   4   1       72.95       67.68      2.83 o 
  -2   4   1      779.48      801.71     12.94 o 
  -1   4   1     1487.03     1589.42     36.18 o 
   0   4   1     1183.03     1293.55     23.88 o 
   3   4   1      117.22      123.10      3.88 o 
   4   4   1      159.14      149.08      3.88 o 
   5   4   1      259.62      247.31      6.57 o 
   6   4   1      739.73      687.44     19.87 o 
   7   4   1       12.30       16.70      3.13 o 
   8   4   1       74.63       83.35      6.23 o 
   9   4   1        7.23        9.26      2.13 o 
  -9   5   1       76.83       74.20      5.95 o 
  -8   5   1      135.45      132.24      7.93 o 
  -7   5   1       39.37       39.90      3.28 o 
  -6   5   1      102.83      101.59      3.61 o 
  -5   5   1      600.73      565.54      9.53 o 
  -4   5   1      116.20      122.08      3.60 o 
  -3   5   1      134.24      135.47      4.42 o 
  -2   5   1      217.00      229.05      5.62 o 
  -1   5   1     2824.16     3039.76     55.85 o 
   4   5   1       41.27       40.98      2.65 o 
   5   5   1     1247.42     1289.18     20.86 o 
   6   5   1      207.25      204.66      6.41 o 
   7   5   1       27.88       25.77      4.14 o 
   8   5   1        5.84        9.53      2.08 o 
   9   5   1       13.38       15.48      3.39 o 
  -8   6   1        3.12        4.86      1.47 o 
  -7   6   1       13.44       17.91      2.18 o 
  -6   6   1       52.80       51.40      3.15 o 
  -5   6   1      161.73      168.41      5.89 o 
  -4   6   1       25.77       25.87      2.58 o 
  -3   6   1      543.20      574.28     15.06 o 
   4   6   1       59.88       52.21      4.33 o 
   5   6   1      749.15      711.17     20.05 o 
   6   6   1        5.01        6.90      1.33 o 
   7   6   1       68.39       69.00      5.57 o 
   8   6   1       10.12       17.27      2.94 o 
  -7   7   1       19.66       24.69      2.69 o 
  -6   7   1       18.72       19.02      3.37 o 
  -5   7   1       61.04       51.94      4.42 o 
  -4   7   1        0.70        3.07      1.45 o 
   4   7   1      147.78      149.89      7.83 o 
   5   7   1      179.01      169.60      8.90 o 
   6   7   1        3.50        1.73      1.35 o 
   7   7   1        0.73        1.01      1.58 o 
  -6   8   1        5.62        7.99      1.83 o 
  -5   8   1       22.87       22.76      3.58 o 
   5   8   1       66.51       57.47      4.99 o 
   6   8   1       87.46      104.76      7.01 o 
  -5   9   1       21.13       23.04      3.53 o 
   4   9   1      192.11      198.17      9.97 o 
   5   9   1       12.67       18.87      3.41 o 
  -2 -10   2       26.54       30.98      3.27 o 
  -1 -10   2       37.91       39.72      5.27 o 
   0 -10   2        4.55        4.72      1.21 o 
   1 -10   2        8.04       13.83      1.96 o 
   2 -10   2       12.84       20.62      2.47 o 
  -5  -9   2       71.92       78.04      6.46 o 
  -4  -9   2        6.13        9.86      1.60 o 
  -3  -9   2      149.99      124.03      4.50 o 
  -2  -9   2       15.84       18.99      1.89 o 
  -1  -9   2       82.06       75.31      4.09 o 
   0  -9   2        6.73        9.24      1.65 o 
   1  -9   2       23.25       23.66      2.71 o 
   2  -9   2        6.52        6.17      1.07 o 
   3  -9   2       46.34       48.19      2.59 o 
   4  -9   2        2.01        3.47      2.13 o 
   5  -9   2       63.10       61.37      3.74 o 
  -6  -8   2       18.43       19.68      2.46 o 
  -5  -8   2       17.31       19.89      2.47 o 
  -4  -8   2        1.86        1.78      0.79 o 
  -3  -8   2      299.80      288.17      6.66 o 
  -2  -8   2      120.76      114.13      3.85 o 
  -1  -8   2      158.27      150.37      4.35 o 
   0  -8   2        2.55        3.80      1.16 o 
   1  -8   2       85.50       84.85      3.56 o 
   2  -8   2       12.71       14.36      1.56 o 
   3  -8   2      135.52      132.69      5.99 o 
   4  -8   2       50.63       55.00      3.41 o 
   5  -8   2       41.86       42.84      3.21 o 
   6  -8   2       13.42       12.69      2.06 o 
  -7  -7   2       11.23       13.10      2.03 o 
  -6  -7   2       15.09       21.86      2.94 o 
  -5  -7   2       73.53       73.62      3.97 o 
  -4  -7   2       69.42       70.65      6.38 o 
  -3  -7   2      124.62      113.54      3.84 o 
  -2  -7   2      332.22      317.80      6.66 o 
  -1  -7   2      174.97      175.94      5.16 o 
   0  -7   2      118.08      117.84      3.75 o 
   1  -7   2      234.39      223.98      5.13 o 
   2  -7   2        6.15        6.80      1.11 o 
   3  -7   2      123.73      116.33      5.28 o 
   4  -7   2      188.65      184.06      6.25 o 
   5  -7   2      138.92      135.46      5.46 o 
   6  -7   2       74.60       74.59      4.15 o 
   7  -7   2        3.37        5.16      1.73 o 
  -8  -6   2       67.97       73.86      4.25 o 
  -7  -6   2        1.35        2.33      0.91 o 
  -6  -6   2       60.74       56.20      3.45 o 
  -5  -6   2       58.64       63.12      3.44 o 
  -4  -6   2        1.87        2.48      1.02 o 
  -3  -6   2        3.11        4.62      0.91 o 
  -2  -6   2     3570.95     3594.19     66.39 o 
  -1  -6   2       45.19       39.08      1.64 o 
   0  -6   2      487.26      466.94      6.30 o 
   1  -6   2       61.75       58.38      1.87 o 
   2  -6   2      237.06      202.37      4.70 o 
   3  -6   2       70.80       73.03      2.80 o 
   4  -6   2       52.86       45.04      2.87 o 
   5  -6   2       20.21       18.81      3.96 o 
   6  -6   2      183.24      165.69      6.18 o 
   7  -6   2        3.19        5.84      1.34 o 
   8  -6   2        1.53        3.99      1.10 o 
  -9  -5   2       18.25       22.47      2.73 o 
  -8  -5   2       94.10       97.89      4.79 o 
  -7  -5   2       63.12       62.68      3.60 o 
  -6  -5   2       68.10       76.79      6.42 o 
  -5  -5   2       68.39       58.06      3.19 o 
  -4  -5   2      347.40      358.86     11.04 o 
  -3  -5   2      185.00      178.66      4.49 o 
  -2  -5   2      495.48      472.90     11.69 o 
  -1  -5   2      641.08      684.39      7.81 o 
   0  -5   2      656.84      675.52      7.92 o 
   1  -5   2       16.55       18.71      1.21 o 
   2  -5   2      155.24      164.45      3.08 o 
   3  -5   2        0.06        1.92      0.66 o 
   4  -5   2      283.60      301.06      7.49 o 
   5  -5   2      136.56      135.03      5.12 o 
   6  -5   2       52.59       51.08      3.21 o 
   7  -5   2       21.16       22.75      2.53 o 
   8  -5   2       16.95       17.36      2.24 o 
   9  -5   2        6.40        5.62      1.49 o 
  -9  -4   2       78.69       74.17      4.02 o 
  -8  -4   2       57.43       53.30      3.34 o 
  -7  -4   2       79.51       75.36      4.82 o 
  -6  -4   2      172.05      161.09      5.45 o 
  -5  -4   2      113.49      116.35      4.33 o 
  -4  -4   2      344.22      352.02      7.75 o 
  -3  -4   2      212.18      201.29      4.18 o 
  -2  -4   2     1349.55     1473.01     13.92 o 
  -1  -4   2     2295.35     2466.77     21.80 o 
   0  -4   2      315.69      333.34      4.38 o 
   1  -4   2      335.99      395.95      4.99 o 
   2  -4   2      130.33      145.91      2.65 o 
   3  -4   2      325.15      305.83      4.86 o 
   4  -4   2      480.88      456.85      9.30 o 
   5  -4   2      487.12      471.65      9.93 o 
   6  -4   2      172.47      155.46      5.52 o 
   7  -4   2      177.86      175.30      6.09 o 
   8  -4   2       74.46       78.97      4.13 o 
   9  -4   2       25.59       29.40      3.06 o 
 -10  -3   2        6.70       14.35      3.01 o 
  -9  -3   2       88.01       93.91      7.37 o 
  -8  -3   2       29.65       28.83      2.76 o 
  -7  -3   2      288.70      294.39     10.46 o 
  -6  -3   2      191.89      176.48      5.40 o 
  -5  -3   2      598.27      596.87      8.61 o 
  -4  -3   2       77.23       73.34      2.11 o 
  -3  -3   2      447.16      486.83      6.55 o 
  -2  -3   2       55.07       52.46      0.92 o 
  -1  -3   2     9359.88     9960.40     83.13 o 
   0  -3   2       99.61      101.55      1.85 o 
   1  -3   2      130.39      105.76      1.94 o 
   2  -3   2      168.59      169.12      2.68 o 
   3  -3   2      117.18      122.51      2.56 o 
   4  -3   2       17.86       18.76      0.95 o 
   5  -3   2     1561.94     1587.89     23.12 o 
   6  -3   2      175.43      150.44      5.12 o 
   7  -3   2       17.65       21.09      2.31 o 
   8  -3   2       28.04       30.61      2.96 o 
   9  -3   2       40.33       44.61      3.06 o 
  10  -3   2       23.81       31.76      4.84 o 
 -10  -2   2       43.54       52.26      4.78 o 
  -9  -2   2        4.65        3.81      1.52 o 
  -8  -2   2      130.24      128.57      4.80 o 
  -7  -2   2      506.12      474.92      8.42 o 
  -6  -2   2      131.55      131.72      3.49 o 
  -5  -2   2       58.57       56.86      2.01 o 
  -4  -2   2      161.76      158.33      3.67 o 
  -3  -2   2     1815.63     1975.73     31.36 o 
  -2  -2   2     1527.19     1666.55     17.52 o 
  -1  -2   2     1207.95     1288.57     13.19 o 
   0  -2   2     1028.68     1106.02      9.99 o 
   1  -2   2     5843.99     6170.05     51.07 o 
   2  -2   2      751.23      847.94      9.41 o 
   3  -2   2     1143.01     1142.49     12.52 o 
   4  -2   2      591.59      595.72      7.74 o 
   5  -2   2      136.75      143.22      4.36 o 
   6  -2   2     1092.45     1057.17     21.20 o 
   7  -2   2       58.09       59.75      3.15 o 
   8  -2   2       18.94       21.85      2.43 o 
   9  -2   2        1.94        2.26      0.87 o 
  10  -2   2       10.23       13.88      2.90 o 
 -10  -1   2        2.68        5.20      1.52 o 
  -9  -1   2        1.56        0.80      1.37 o 
  -8  -1   2      217.78      199.68      6.50 o 
  -7  -1   2      454.69      451.12      7.74 o 
  -6  -1   2      411.21      387.58      6.57 o 
  -5  -1   2      346.77      344.18      5.73 o 
  -4  -1   2      152.57      167.53      3.71 o 
  -3  -1   2     1379.36     1453.74     15.67 o 
  -2  -1   2       68.50       69.17      1.53 o 
  -1  -1   2     6124.13     6203.38     54.11 o 
   0  -1   2     1068.66     1273.53     11.02 o 
   1  -1   2     2204.65     2281.61     22.22 o 
   2  -1   2      598.96      651.41      9.34 o 
   3  -1   2      703.85      702.82     10.61 o 
   4  -1   2     1141.81     1214.02     16.93 o 
   5  -1   2      344.21      364.31     12.29 o 
   6  -1   2       73.03       66.74      2.99 o 
   7  -1   2       88.67       83.60      3.64 o 
   8  -1   2        2.46        2.63      2.26 o 
   9  -1   2       24.60       28.93      4.46 o 
  10  -1   2       54.65       65.36      5.60 o 
 -10   0   2       19.15       23.48      3.93 o 
  -9   0   2       48.07       49.49      3.15 o 
  -8   0   2      186.75      179.45      6.26 o 
  -7   0   2        0.95        2.71      1.55 o 
  -6   0   2        0.37        1.82      0.44 o 
  -5   0   2      184.30      173.68      3.57 o 
  -4   0   2     2237.72     2499.77     26.08 o 
  -3   0   2      124.89      126.76      2.39 o 
  -2   0   2     2636.38     2751.73     27.46 o 
  -1   0   2       18.54       15.19      0.61 o 
   0   0   2     1578.34     1624.56     27.33 o 
   1   0   2        3.71        3.97      0.43 o 
   2   0   2    12575.22    12035.43    153.37 o 
   3   0   2       26.62       24.39      2.02 o 
   4   0   2      133.26      140.61      3.58 o 
   5   0   2       46.25       45.22      2.08 o 
   6   0   2      511.66      508.17      9.47 o 
   7   0   2        6.92        7.03      1.24 o 
   8   0   2        1.55        1.51      0.93 o 
   9   0   2       94.10      106.82      7.36 o 
  10   0   2        0.16        0.51      1.30 o 
 -10   1   2        2.90        9.66      2.00 o 
  -9   1   2        1.84        1.66      0.84 o 
  -8   1   2      216.48      202.27      6.75 o 
  -7   1   2      463.98      446.87     14.91 o 
  -6   1   2      414.98      391.73      8.72 o 
  -5   1   2      342.80      340.87      5.34 o 
  -4   1   2      163.30      170.76      3.06 o 
  -3   1   2     1359.54     1443.84     15.37 o 
  -2   1   2       69.50       71.36      2.71 o 
  -1   1   2     6127.99     6249.93    115.30 o 
   2   1   2      608.68      664.95     12.01 o 
   3   1   2      704.88      728.28     10.23 o 
   4   1   2     1128.65     1176.81     16.35 o 
   5   1   2      340.87      363.19      6.90 o 
   6   1   2       79.21       74.01      2.85 o 
   7   1   2       85.22       83.79      5.64 o 
   8   1   2        3.12        5.51      1.62 o 
   9   1   2       25.00       29.11      4.52 o 
  10   1   2       55.12       64.29      5.74 o 
 -10   2   2       43.10       39.21      5.24 o 
  -9   2   2        4.91        5.55      2.23 o 
  -8   2   2      129.40      120.10      5.16 o 
  -7   2   2      506.11      485.28     10.89 o 
  -6   2   2      133.20      138.81      5.20 o 
  -5   2   2       56.05       51.53      2.56 o 
  -4   2   2      158.89      159.09      3.56 o 
  -3   2   2     1771.45     1941.02     33.87 o 
  -2   2   2     1504.68     1663.51     32.35 o 
  -1   2   2     1168.49     1239.29     24.19 o 
   0   2   2     1023.34     1105.32     18.40 o 
   2   2   2      742.26      831.81     12.16 o 
   3   2   2     1141.51     1120.88     23.27 o 
   4   2   2      591.22      591.80     14.91 o 
   5   2   2      134.67      141.30      3.60 o 
   6   2   2     1085.19     1099.70     25.62 o 
   7   2   2       58.07       60.92      4.77 o 
   8   2   2       17.81       22.15      3.79 o 
   9   2   2        1.80        6.29      1.83 o 
  10   2   2       11.00       12.77      2.65 o 
 -10   3   2        6.87        8.81      2.23 o 
  -9   3   2       87.02       95.06      4.82 o 
  -8   3   2       30.92       35.14      5.19 o 
  -7   3   2      287.23      279.86      8.01 o 
  -6   3   2      192.34      172.51      5.57 o 
  -5   3   2      600.38      584.63     11.25 o 
  -4   3   2       75.63       70.77      5.65 o 
  -3   3   2      430.91      469.93      8.57 o 
  -2   3   2       53.90       50.38      2.84 o 
  -1   3   2     9349.49    10201.61    123.99 o 
   0   3   2      100.82      105.93      3.05 o 
   3   3   2      121.01      126.05      3.66 o 
   4   3   2       18.26       19.00      1.88 o 
   5   3   2     1561.09     1596.75     33.74 o 
   6   3   2      174.45      157.50      7.68 o 
   7   3   2       17.62       22.30      3.53 o 
   8   3   2       29.65       35.24      4.61 o 
   9   3   2       41.70       41.80      5.51 o 
  10   3   2       23.57       34.54      5.22 o 
  -9   4   2       80.17       71.31      5.60 o 
  -8   4   2       59.16       56.08      3.56 o 
  -7   4   2       80.52       80.90      4.01 o 
  -6   4   2      174.82      168.11      5.69 o 
  -5   4   2      114.21      114.53      5.52 o 
  -4   4   2      342.50      350.29      7.71 o 
  -3   4   2      214.34      203.70      7.24 o 
  -2   4   2     1353.00     1475.45     21.34 o 
  -1   4   2     2262.38     2407.76     76.34 o 
   0   4   2      317.61      331.69      7.49 o 
   3   4   2      319.26      308.19      9.55 o 
   4   4   2      476.85      465.82      9.34 o 
   5   4   2      492.58      476.78      9.89 o 
   6   4   2      171.12      167.71      5.37 o 
   7   4   2      181.51      175.28      8.98 o 
   8   4   2       72.78       75.12      5.99 o 
   9   4   2       24.30       18.81      3.30 o 
  -9   5   2       18.26       20.97      3.60 o 
  -8   5   2       91.51       99.86      6.50 o 
  -7   5   2       62.85       61.81      3.60 o 
  -6   5   2       69.11       68.81      2.92 o 
  -5   5   2       70.71       66.71      2.73 o 
  -4   5   2      353.87      355.87     12.11 o 
  -3   5   2      182.46      160.79     14.90 o 
  -2   5   2      496.87      481.06      9.24 o 
  -1   5   2      637.33      689.82     15.02 o 
   4   5   2      284.86      296.24     10.85 o 
   5   5   2      134.71      138.84      5.00 o 
   6   5   2       53.52       50.84      2.99 o 
   7   5   2       20.85       20.97      3.56 o 
   8   5   2       17.95       14.54      3.01 o 
   9   5   2        6.24        8.69      2.15 o 
  -8   6   2       66.84       68.52      5.53 o 
  -7   6   2        1.24        1.50      0.83 o 
  -6   6   2       64.43       66.00      2.95 o 
  -5   6   2       59.02       61.21      2.72 o 
  -4   6   2        2.21        3.79      0.79 o 
  -3   6   2        2.84        5.49      1.12 o 
   4   6   2       49.83       48.32      4.21 o 
   5   6   2       21.24       24.05      3.62 o 
   6   6   2      182.30      171.76      9.00 o 
   7   6   2        3.41        3.37      1.52 o 
   8   6   2        1.11        3.32      1.35 o 
  -7   7   2       11.74       15.73      3.34 o 
  -6   7   2       15.44       21.19      2.39 o 
  -5   7   2       75.97       70.94      3.82 o 
  -4   7   2       68.17       65.68      4.78 o 
   4   7   2      191.65      164.40      8.56 o 
   5   7   2      136.03      121.97      7.41 o 
   6   7   2       76.58       72.81      5.97 o 
   7   7   2        3.44        6.52      1.68 o 
  -6   8   2       18.04       25.47      3.68 o 
  -5   8   2       16.86       18.91      3.20 o 
   4   8   2       50.24       49.21      4.46 o 
   5   8   2       41.86       32.29      4.65 o 
   6   8   2       13.80       16.03      2.99 o 
  -5   9   2       72.01       78.21      5.99 o 
   4   9   2        2.29        5.64      1.64 o 
   5   9   2       60.91       61.62      5.43 o 
  -2 -10   3        5.11        6.16      1.44 o 
  -1 -10   3       45.25       48.48      3.65 o 
   0 -10   3       11.56       15.22      2.94 o 
   1 -10   3        1.54        3.27      1.56 o 
   2 -10   3        7.37        9.27      1.76 o 
  -5  -9   3       13.72       15.52      3.39 o 
  -4  -9   3       41.97       50.18      7.95 o 
  -3  -9   3        1.59        4.44      1.97 o 
  -2  -9   3       15.18       15.87      3.31 o 
  -1  -9   3        7.57        9.66      3.09 o 
   0  -9   3       57.83       57.83      3.53 o 
   1  -9   3       14.45       17.05      2.86 o 
   2  -9   3       80.60       76.10      4.20 o 
   3  -9   3        4.88        5.29      1.00 o 
   4  -9   3       96.93       96.66      4.77 o 
   5  -9   3        5.95        4.92      1.09 o 
  -6  -8   3       64.60       68.09      4.06 o 
  -5  -8   3        9.90        9.70      2.46 o 
  -4  -8   3       14.31       12.49      1.73 o 
  -3  -8   3      121.44      113.29      3.92 o 
  -2  -8   3      317.77      280.99      6.39 o 
  -1  -8   3       62.85       56.35      2.61 o 
   0  -8   3       75.48       71.08      4.85 o 
   1  -8   3       19.80       21.00      2.67 o 
   2  -8   3        8.84       10.90      1.51 o 
   3  -8   3       26.60       31.90      2.44 o 
   4  -8   3      161.19      154.32      5.96 o 
   5  -8   3       49.73       55.13      5.26 o 
   6  -8   3        6.73        8.32      1.51 o 
  -7  -7   3       37.52       44.37      3.87 o 
  -6  -7   3        6.06        7.31      1.50 o 
  -5  -7   3       23.86       29.03      3.19 o 
  -4  -7   3       42.29       45.50      2.93 o 
  -3  -7   3      156.79      144.31      5.83 o 
  -2  -7   3       83.48       73.86      2.88 o 
  -1  -7   3       23.75       25.71      1.93 o 
   0  -7   3       75.23       73.35      2.29 o 
   1  -7   3      136.88      134.82      3.87 o 
   2  -7   3      168.67      151.27      4.27 o 
   3  -7   3       26.71       24.97      2.11 o 
   4  -7   3       24.12       22.42      3.30 o 
   5  -7   3      173.45      157.47      6.05 o 
   6  -7   3       46.39       49.97      3.28 o 
   7  -7   3        6.32        6.60      1.38 o 
  -8  -6   3       21.25       20.10      2.44 o 
  -7  -6   3       17.12       24.72      3.38 o 
  -6  -6   3       30.62       29.31      2.89 o 
  -5  -6   3       23.68       27.77      3.13 o 
  -4  -6   3       16.96       17.63      2.69 o 
  -3  -6   3       68.87       66.79      2.62 o 
  -2  -6   3        7.54       13.49      1.39 o 
  -1  -6   3      333.72      318.41     14.64 o 
   0  -6   3      109.38       99.13      2.47 o 
   1  -6   3      188.08      171.63      3.40 o 
   2  -6   3       87.18       78.68      2.81 o 
   3  -6   3      275.91      269.85      6.84 o 
   4  -6   3       46.36       49.58      3.03 o 
   5  -6   3      260.29      243.50      7.34 o 
   6  -6   3       29.86       31.43      3.04 o 
   7  -6   3      112.40      109.24      5.17 o 
   8  -6   3       11.49       15.20      2.53 o 
  -9  -5   3       67.36       66.00      3.96 o 
  -8  -5   3       54.81       56.90      3.55 o 
  -7  -5   3       57.63       57.43      3.68 o 
  -6  -5   3       59.55       58.27      3.22 o 
  -5  -5   3      176.75      167.51      5.56 o 
  -4  -5   3       22.29       21.31      2.14 o 
  -3  -5   3      637.74      635.23      9.32 o 
  -2  -5   3      289.94      277.61      5.21 o 
  -1  -5   3      640.29      676.85      7.77 o 
   0  -5   3      142.65      134.92      2.70 o 
   1  -5   3      185.82      182.31      3.27 o 
   2  -5   3      121.75      124.95      2.67 o 
   3  -5   3      183.69      167.67      4.15 o 
   4  -5   3      163.25      157.49      5.14 o 
   5  -5   3      780.50      771.91     20.78 o 
   6  -5   3       31.82       32.87      2.98 o 
   7  -5   3       86.03       89.42      4.46 o 
   8  -5   3        6.20        9.46      1.62 o 
   9  -5   3       29.06       33.57      3.49 o 
  -9  -4   3       16.61       19.61      2.28 o 
  -8  -4   3      177.66      175.72     12.57 o 
  -7  -4   3       46.18       44.85      2.87 o 
  -6  -4   3      112.74      109.84      8.68 o 
  -5  -4   3       75.30       79.36      3.51 o 
  -4  -4   3       26.24       20.62      2.01 o 
  -3  -4   3      142.13      137.71      3.32 o 
  -2  -4   3     4438.76     5055.81     42.48 o 
  -1  -4   3        3.99        7.80      0.66 o 
   0  -4   3     2296.77     2285.69     20.65 o 
   1  -4   3       58.61       66.07      1.68 o 
   2  -4   3      248.18      288.14      5.33 o 
   3  -4   3       29.90       27.31      1.21 o 
   4  -4   3      790.88      698.56     15.45 o 
   5  -4   3       22.29       27.94      2.80 o 
   6  -4   3      192.68      193.23      7.71 o 
   7  -4   3       24.62       29.39      4.40 o 
   8  -4   3       59.81       63.85      3.69 o 
   9  -4   3       43.05       46.56      3.61 o 
 -10  -3   3       15.28       20.80      3.85 o 
  -9  -3   3        2.57        6.08      1.13 o 
  -8  -3   3      188.66      174.25      5.93 o 
  -7  -3   3      246.59      228.83      6.63 o 
  -6  -3   3      340.15      347.37      7.99 o 
  -5  -3   3      454.47      430.29      6.82 o 
  -4  -3   3      820.91      813.14     10.38 o 
  -3  -3   3       78.69       85.62      2.09 o 
  -2  -3   3        5.49        7.69      0.57 o 
  -1  -3   3       36.36       38.79      1.75 o 
   0  -3   3      116.47      118.94      2.06 o 
   1  -3   3      244.40      246.38      3.38 o 
   2  -3   3      627.40      682.35      7.31 o 
   3  -3   3        6.22        7.61      2.01 o 
   4  -3   3       34.53       42.90      4.74 o 
   5  -3   3       83.89       71.57      3.75 o 
   6  -3   3      186.46      170.80      5.53 o 
   7  -3   3       10.18       11.01      1.70 o 
   8  -3   3       38.56       40.51      3.11 o 
   9  -3   3       28.37       26.73      2.85 o 
  10  -3   3       62.77       70.45      6.50 o 
 -10  -2   3       38.63       44.07      5.68 o 
  -9  -2   3       28.34       29.52      4.33 o 
  -8  -2   3       49.11       51.57      2.38 o 
  -7  -2   3      159.71      154.16      4.10 o 
  -6  -2   3      536.09      524.19      8.17 o 
  -5  -2   3      121.12      110.18      2.90 o 
  -4  -2   3      614.24      630.48      9.04 o 
  -3  -2   3      211.90      235.22      3.93 o 
  -2  -2   3     6212.53     6587.12     64.52 o 
  -1  -2   3      940.16     1029.45      9.38 o 
   0  -2   3      114.61      179.00      2.35 o 
   1  -2   3      308.85      324.27      3.77 o 
   2  -2   3      362.77      407.30      5.37 o 
   3  -2   3       48.71       50.25      1.53 o 
   4  -2   3     2081.63     2241.27     23.42 o 
   5  -2   3      183.56      180.27      5.06 o 
   6  -2   3      427.87      406.01      8.82 o 
   7  -2   3       37.50       39.93      2.76 o 
   8  -2   3       66.02       67.82      3.62 o 
   9  -2   3       12.76       12.53      2.53 o 
  10  -2   3       45.91       56.80      5.72 o 
 -10  -1   3       48.52       61.15      5.41 o 
  -9  -1   3        4.07        6.49      1.28 o 
  -8  -1   3       42.70       40.79      2.75 o 
  -7  -1   3      159.71      158.15      4.07 o 
  -6  -1   3        9.79        9.98      1.02 o 
  -5  -1   3      379.51      356.27      5.85 o 
  -4  -1   3      122.54      111.13      2.61 o 
  -3  -1   3     1516.97     1604.66     17.08 o 
  -2  -1   3     1092.90     1096.92     11.83 o 
  -1  -1   3     1809.23     1948.87     19.31 o 
   0  -1   3        6.37        6.77      0.31 o 
   1  -1   3     4985.85     5162.19     48.52 o 
   2  -1   3      272.51      263.98      4.76 o 
   3  -1   3     1656.41     1682.88     21.82 o 
   4  -1   3      796.16      887.02     13.36 o 
   5  -1   3      279.66      303.82      6.63 o 
   6  -1   3       29.30       35.45      2.65 o 
   7  -1   3       54.41       52.45      2.85 o 
   8  -1   3       27.49       28.77      2.34 o 
   9  -1   3       38.32       35.03      5.13 o 
  10  -1   3       37.66       45.06      5.93 o 
 -10   0   3        0.89        1.68      1.18 o 
  -9   0   3        1.60        2.49      0.78 o 
  -8   0   3      139.06      137.05      5.32 o 
  -7   0   3      242.26      249.89      7.01 o 
  -6   0   3       17.63       18.36      1.26 o 
  -5   0   3      906.44      876.07     14.67 o 
  -4   0   3        0.02        0.87      0.34 o 
  -3   0   3      374.52      410.96      5.41 o 
  -2   0   3      318.53      304.71      3.96 o 
  -1   0   3      814.16     1004.67     17.35 o 
   0   0   3        6.13       -0.97      0.97 o 
   1   0   3        0.24       -0.93      0.93 o 
   2   0   3       68.02       61.09      1.83 o 
   3   0   3      274.47      307.34      5.57 o 
   4   0   3      556.57      597.22      9.63 o 
   5   0   3        8.97        6.70      1.00 o 
   6   0   3      158.06      144.95      4.40 o 
   7   0   3      127.00      127.06      4.67 o 
   8   0   3        4.66        6.12      1.87 o 
   9   0   3        0.23        3.39      1.52 o 
  10   0   3       45.05       49.14      4.99 o 
 -10   1   3       47.50       54.15      4.75 o 
  -9   1   3        4.66        6.17      1.35 o 
  -8   1   3       41.24       41.02      2.79 o 
  -7   1   3      152.30      153.59      5.36 o 
  -6   1   3       10.93       12.65      1.58 o 
  -5   1   3      382.01      366.04      5.55 o 
  -4   1   3      129.31      116.38      2.36 o 
  -3   1   3     1488.99     1580.88     17.11 o 
  -2   1   3     1088.15     1090.36     14.82 o 
  -1   1   3     1805.89     1924.25     35.61 o 
   1   1   3     4958.74     5012.71     62.02 o 
   2   1   3      266.74      266.63      3.61 o 
   3   1   3     1634.78     1647.93     28.90 o 
   4   1   3      785.92      886.33     12.92 o 
   5   1   3      277.15      300.49      6.20 o 
   6   1   3       29.27       30.65      3.35 o 
   7   1   3       55.38       55.10      4.65 o 
   8   1   3       29.25       28.61      4.27 o 
   9   1   3       38.69       43.46      4.46 o 
  10   1   3       36.40       43.73      5.74 o 
 -10   2   3       37.68       43.10      4.08 o 
  -9   2   3       29.05       34.46      3.27 o 
  -8   2   3       50.53       54.59      3.97 o 
  -7   2   3      156.59      149.90      5.38 o 
  -6   2   3      548.04      513.38     10.56 o 
  -5   2   3      121.65      101.23      3.70 o 
  -4   2   3      608.92      635.68     10.82 o 
  -3   2   3      217.11      246.04      5.14 o 
  -2   2   3     6221.23     6598.74     80.68 o 
  -1   2   3      920.39     1016.43     20.05 o 
   2   2   3      360.15      414.66     10.14 o 
   3   2   3       52.51       55.89      2.06 o 
   4   2   3     2068.59     2245.38     43.06 o 
   5   2   3      189.72      180.95      4.34 o 
   6   2   3      432.39      406.70     13.27 o 
   7   2   3       35.65       30.46      4.10 o 
   8   2   3       62.36       57.94      5.13 o 
   9   2   3       12.94       13.09      2.99 o 
  10   2   3       45.29       53.66      5.24 o 
  -9   3   3        2.89        2.09      1.34 o 
  -8   3   3      183.64      163.84     13.49 o 
  -7   3   3      246.35      231.40      7.01 o 
  -6   3   3      334.01      330.04     14.70 o 
  -5   3   3      454.28      406.35     26.27 o 
  -4   3   3      824.87      808.21     13.35 o 
  -3   3   3       79.31       86.61      2.92 o 
  -2   3   3        3.91        5.13      1.09 o 
  -1   3   3       37.49       41.44      2.23 o 
   0   3   3      125.53      128.67      2.92 o 
   3   3   3        6.84        6.33      1.97 o 
   4   3   3       33.68       40.22      2.05 o 
   5   3   3       84.52       76.11      3.92 o 
   6   3   3      179.67      179.82      8.37 o 
   7   3   3       10.16       13.36      2.65 o 
   8   3   3       37.99       40.75      5.05 o 
   9   3   3       27.47       30.17      4.57 o 
  10   3   3       62.67       77.52      6.54 o 
  -9   4   3       15.88       20.36      2.56 o 
  -8   4   3      173.57      172.88      6.45 o 
  -7   4   3       45.56       44.54      4.36 o 
  -6   4   3      115.94      115.22      4.59 o 
  -5   4   3       78.28       79.38      4.52 o 
  -4   4   3       28.77       25.75      1.81 o 
  -3   4   3      143.30      134.19      5.76 o 
  -2   4   3     4407.04     4880.69     64.04 o 
  -1   4   3        4.74        8.76      1.05 o 
   0   4   3     2325.06     2365.52     42.03 o 
   1   4   3       56.95       68.41      2.12 o 
   3   4   3       30.82       31.70      2.84 o 
   4   4   3      792.89      794.96     23.73 o 
   5   4   3       21.40       23.12      1.91 o 
   6   4   3      192.26      194.15      9.11 o 
   7   4   3       24.95       22.45      3.81 o 
   8   4   3       56.46       55.64      5.09 o 
   9   4   3       42.85       49.48      4.88 o 
  -8   5   3       54.08       62.29      3.78 o 
  -7   5   3       57.04       57.83      3.46 o 
  -6   5   3       60.28       51.26      3.08 o 
  -5   5   3      174.33      173.22      5.56 o 
  -4   5   3       23.44       24.20      2.15 o 
  -3   5   3      629.00      625.40     15.95 o 
  -2   5   3      286.79      267.65      6.34 o 
  -1   5   3      642.43      695.23     12.94 o 
   4   5   3      165.37      160.32      7.66 o 
   5   5   3      779.77      763.21     20.76 o 
   6   5   3       33.23       29.22      4.19 o 
   7   5   3       83.06       83.75      6.29 o 
   8   5   3        6.10        6.52      1.93 o 
   9   5   3       29.17       41.55      5.47 o 
  -7   6   3       18.03       22.16      2.06 o 
  -6   6   3       30.78       30.11      2.34 o 
  -5   6   3       22.78       25.20      2.07 o 
  -4   6   3       15.87       13.88      1.45 o 
  -3   6   3       69.42       69.48      3.28 o 
  -2   6   3        7.87       14.87      2.71 o 
   4   6   3       46.76       42.30      3.96 o 
   5   6   3      266.73      256.06     10.86 o 
   6   6   3       29.85       31.56      4.54 o 
   7   6   3      112.20      112.23      7.66 o 
   8   6   3       11.05       14.83      2.95 o 
  -7   7   3       36.85       39.93      3.53 o 
  -6   7   3        6.36        9.44      1.23 o 
  -5   7   3       24.86       24.28      2.61 o 
  -4   7   3       43.11       46.73      2.98 o 
   4   7   3       23.91       24.55      3.81 o 
   5   7   3      171.42      149.40      8.46 o 
   6   7   3       47.93       51.56      4.96 o 
   7   7   3        5.61        6.75      2.21 o 
  -6   8   3       64.53       71.73      5.30 o 
  -5   8   3        9.62       15.57      2.82 o 
   4   8   3      155.12      148.52      8.46 o 
   5   8   3       50.66       52.91      4.96 o 
   6   8   3        6.58       10.62      2.40 o 
  -5   9   3       13.96       19.40      3.11 o 
   4   9   3       97.78       99.34      7.11 o 
   5   9   3        6.06        7.80      1.98 o 
  -2 -10   4        8.09       13.90      2.71 o 
  -1 -10   4       38.58       41.76      3.72 o 
   0 -10   4       15.92       18.23      2.35 o 
   1 -10   4       19.92       26.00      2.86 o 
   2 -10   4        3.39        6.65      1.30 o 
  -5  -9   4       11.18       10.51      1.70 o 
  -4  -9   4        3.94        5.73      1.27 o 
  -3  -9   4      164.94      147.62      4.77 o 
  -2  -9   4        4.98        7.21      1.09 o 
  -1  -9   4        8.67       12.41      1.43 o 
   0  -9   4        3.24        8.48      1.69 o 
   1  -9   4        7.61       11.81      1.80 o 
   2  -9   4        9.36       10.46      1.82 o 
   3  -9   4       37.96       40.64      2.66 o 
   4  -9   4       13.52       18.93      2.27 o 
   5  -9   4        9.73       12.39      2.88 o 
  -6  -8   4       20.75       20.86      2.62 o 
  -5  -8   4       36.95       40.89      2.86 o 
  -4  -8   4       19.13       22.00      2.50 o 
  -3  -8   4       51.92       42.69      2.34 o 
  -2  -8   4       54.54       49.81      4.46 o 
  -1  -8   4      202.70      189.81      4.99 o 
   0  -8   4        8.00        7.31      1.08 o 
   1  -8   4      322.86      325.80      8.81 o 
   2  -8   4        0.61        1.70      0.74 o 
   3  -8   4        2.43        3.52      1.08 o 
   4  -8   4       27.84       29.59      2.96 o 
   5  -8   4       23.53       25.97      3.57 o 
   6  -8   4       15.71       12.90      2.50 o 
  -7  -7   4       17.49       20.68      4.60 o 
  -6  -7   4       54.36       52.18      3.33 o 
  -5  -7   4        9.80       16.70      2.14 o 
  -4  -7   4       11.43       13.72      3.08 o 
  -3  -7   4       10.78       18.10      1.71 o 
  -2  -7   4       32.82       33.02      2.29 o 
  -1  -7   4      137.52      119.26      3.62 o 
   0  -7   4        5.28        8.52      1.14 o 
   1  -7   4       24.74       26.35      2.09 o 
   2  -7   4       85.37       79.22      3.01 o 
   3  -7   4      177.40      170.90      4.75 o 
   4  -7   4       10.19       15.18      2.49 o 
   5  -7   4       26.10       24.98      2.79 o 
   6  -7   4       15.51       15.87      2.08 o 
   7  -7   4        8.72        9.50      1.66 o 
  -8  -6   4       20.76       23.74      2.68 o 
  -7  -6   4       15.85       18.44      2.36 o 
  -6  -6   4        0.13        2.57      1.02 o 
  -5  -6   4        1.70        3.07      0.86 o 
  -4  -6   4       81.40       76.49      3.71 o 
  -3  -6   4       29.61       29.39      2.14 o 
  -2  -6   4      272.16      260.28      7.32 o 
  -1  -6   4       23.55       25.75      2.26 o 
   0  -6   4      999.18     1006.36     20.59 o 
   1  -6   4       99.70       92.41      2.42 o 
   2  -6   4      291.63      293.60      5.87 o 
   3  -6   4       15.14       16.86      1.64 o 
   4  -6   4      700.33      679.12     13.64 o 
   5  -6   4       25.34       25.48      2.73 o 
   6  -6   4       52.00       55.24      3.42 o 
   7  -6   4       27.43       28.17      3.03 o 
   8  -6   4       19.49       24.46      6.26 o 
  -9  -5   4       22.78       21.83      2.76 o 
  -8  -5   4       21.89       24.22      2.77 o 
  -7  -5   4        9.22       10.86      4.16 o 
  -6  -5   4       22.33       21.38      2.43 o 
  -5  -5   4      160.30      149.76      5.24 o 
  -4  -5   4       10.87        9.87      1.53 o 
  -3  -5   4       68.51       71.94      2.51 o 
  -2  -5   4      352.52      357.83      7.16 o 
  -1  -5   4       13.65       14.15      0.89 o 
   0  -5   4        7.64        7.00      0.72 o 
   1  -5   4       11.64       12.03      0.94 o 
   2  -5   4      778.67      785.61      8.97 o 
   3  -5   4       11.59       16.75      3.27 o 
   4  -5   4       53.77       53.63      2.92 o 
   5  -5   4      180.47      170.37      5.76 o 
   6  -5   4       38.79       39.32      2.99 o 
   7  -5   4       13.79       15.40      2.29 o 
   8  -5   4       15.82       19.72      2.54 o 
   9  -5   4        1.52        5.49      1.87 o 
  -9  -4   4       82.18       87.18      4.39 o 
  -8  -4   4       12.80       13.54      2.90 o 
  -7  -4   4       47.92       51.59      4.06 o 
  -6  -4   4      147.88      137.34      4.99 o 
  -5  -4   4      308.41      310.88     11.11 o 
  -4  -4   4      444.90      408.60     22.42 o 
  -3  -4   4      407.35      392.28      8.65 o 
  -2  -4   4     1143.23     1278.43     18.11 o 
  -1  -4   4      298.15      298.67      4.03 o 
   0  -4   4      407.30      390.61      4.97 o 
   1  -4   4      313.58      290.17      4.10 o 
   2  -4   4      277.72      289.34      4.24 o 
   3  -4   4       70.89       61.55      2.61 o 
   4  -4   4      990.35      932.48     64.11 o 
   5  -4   4      123.09      115.38      6.04 o 
   6  -4   4      200.01      181.09      5.99 o 
   7  -4   4      120.62      120.15      5.82 o 
   8  -4   4       15.77       20.99      2.55 o 
   9  -4   4       74.70       80.14      4.38 o 
 -10  -3   4       15.76       16.47      3.13 o 
  -9  -3   4       21.33       29.52      2.88 o 
  -8  -3   4       27.79       29.37      2.75 o 
  -7  -3   4      224.67      219.32     10.29 o 
  -6  -3   4       46.74       48.84      2.74 o 
  -5  -3   4      446.14      448.16      7.06 o 
  -4  -3   4      114.24      114.86      2.81 o 
  -3  -3   4     1824.50     2136.59     22.72 o 
  -2  -3   4       21.81       24.15      0.91 o 
  -1  -3   4      578.16      645.79      6.71 o 
   0  -3   4      103.31      104.52      1.93 o 
   1  -3   4      609.28      694.51      7.32 o 
   2  -3   4      105.82      112.44      2.78 o 
   3  -3   4      893.17     1003.76     11.71 o 
   4  -3   4       13.03       14.17      1.45 o 
   5  -3   4       28.06       24.75      2.28 o 
   6  -3   4       42.47       42.89      2.69 o 
   7  -3   4       72.36       74.04      5.34 o 
   8  -3   4       13.14       13.05      1.96 o 
   9  -3   4       33.96       41.12      8.52 o 
  10  -3   4        5.36        6.20      1.33 o 
 -10  -2   4        0.95        2.99      1.39 o 
  -9  -2   4       61.36       66.43      5.38 o 
  -8  -2   4       90.35       85.57      3.12 o 
  -7  -2   4       49.62       52.91      2.29 o 
  -6  -2   4      213.54      210.19      4.56 o 
  -5  -2   4       48.18       49.37      2.20 o 
  -4  -2   4      641.19      731.25     10.37 o 
  -3  -2   4       23.63       24.99      1.75 o 
  -2  -2   4     1633.74     1781.79     18.73 o 
  -1  -2   4     3348.41     3666.83     44.60 o 
   0  -2   4      410.36      461.51      4.84 o 
   1  -2   4     3966.22     4058.31     33.95 o 
   2  -2   4      205.66      222.61      3.59 o 
   3  -2   4      275.18      308.03      4.71 o 
   4  -2   4      142.04      140.34      3.07 o 
   5  -2   4      367.42      361.10      7.80 o 
   6  -2   4      402.57      381.18      8.49 o 
   7  -2   4       87.36       82.05      5.21 o 
   8  -2   4       42.28       38.59      2.87 o 
   9  -2   4       32.32       44.37      3.21 o 
  10  -2   4        0.80        6.12      2.13 o 
 -10  -1   4       40.37       41.38      4.08 o 
  -9  -1   4        8.12        9.58      1.58 o 
  -8  -1   4       10.74       13.31      1.97 o 
  -7  -1   4      148.57      143.97      3.87 o 
  -6  -1   4       84.74       89.15      2.69 o 
  -5  -1   4      117.99      116.57      3.52 o 
  -4  -1   4      228.96      211.59      3.85 o 
  -3  -1   4      258.99      283.46      4.36 o 
  -2  -1   4      724.35      685.48      8.00 o 
  -1  -1   4     2849.98     2851.81     27.94 o 
   0  -1   4     1260.14     1483.45     12.89 o 
   1  -1   4       89.52      100.25      1.84 o 
   2  -1   4     2240.66     2235.19     27.65 o 
   3  -1   4     1703.95     1790.46     23.40 o 
   4  -1   4      459.20      594.16     10.01 o 
   5  -1   4      154.77      165.18      4.68 o 
   6  -1   4      171.23      165.14      5.00 o 
   7  -1   4       11.76        9.88      1.55 o 
   8  -1   4       44.33       40.78      2.70 o 
   9  -1   4       15.71       16.87      3.28 o 
  10  -1   4      112.17      120.54      8.46 o 
 -10   0   4       44.42       51.89      3.42 o 
  -9   0   4        0.00       -0.03      0.82 o 
  -8   0   4        4.00        5.75      1.16 o 
  -7   0   4      326.53      332.09     12.45 o 
  -6   0   4       45.17       51.85      1.94 o 
  -5   0   4      147.10      143.37      3.15 o 
  -4   0   4     1327.58     1520.40     16.69 o 
  -3   0   4       42.62       47.86      1.36 o 
  -2   0   4     6835.63     7021.93     68.87 o 
  -1   0   4       87.02       99.59      2.88 o 
   0   0   4     2495.91     2661.21     44.11 o 
   1   0   4       27.66       27.41      1.19 o 
   2   0   4      510.63      455.29      7.07 o 
   3   0   4      342.87      351.54      6.26 o 
   4   0   4     9275.41    10039.10    117.78 o 
   5   0   4      192.24      191.36      4.89 o 
   6   0   4      209.20      208.72      7.17 o 
   7   0   4       35.47       32.91      3.89 o 
   8   0   4        0.88        4.96      1.79 o 
   9   0   4        0.73        1.58      1.12 o 
  10   0   4       16.48       21.84      4.12 o 
 -10   1   4       41.25       46.75      3.98 o 
  -9   1   4        8.61        9.36      1.52 o 
  -8   1   4       10.09       11.18      1.65 o 
  -7   1   4      152.87      151.96      5.23 o 
  -6   1   4       83.77       84.89      3.54 o 
  -5   1   4      113.69      111.26      2.58 o 
  -4   1   4      229.49      212.55      3.51 o 
  -3   1   4      262.88      296.22      4.07 o 
  -2   1   4      743.03      694.66      8.42 o 
  -1   1   4     2849.13     2842.93     39.68 o 
   1   1   4       90.81       96.98      3.32 o 
   2   1   4     2235.96     2205.72     40.07 o 
   3   1   4     1696.92     1804.45     18.84 o 
   4   1   4      471.21      606.61      9.69 o 
   5   1   4      152.84      170.60      6.77 o 
   6   1   4      168.32      168.63      5.45 o 
   7   1   4       12.92       11.32      2.57 o 
   8   1   4       45.08       37.55      4.90 o 
   9   1   4       15.30       20.57      3.77 o 
  10   1   4      114.27      130.39      8.60 o 
 -10   2   4        0.77        3.30      1.52 o 
  -9   2   4       62.65       60.71      3.56 o 
  -8   2   4       89.11       87.51      4.26 o 
  -7   2   4       51.10       52.71      2.99 o 
  -6   2   4      215.99      202.41      5.89 o 
  -5   2   4       52.07       52.58      2.52 o 
  -4   2   4      639.02      716.83     11.89 o 
  -3   2   4       26.16       30.41      2.44 o 
  -2   2   4     1621.83     1767.95     23.32 o 
  -1   2   4     3297.33     3594.17     65.63 o 
   1   2   4     3967.16     3901.35     70.96 o 
   2   2   4      202.18      231.87      6.94 o 
   3   2   4      276.12      300.26      9.09 o 
   4   2   4      140.71      142.52      3.78 o 
   5   2   4      358.85      373.20      7.41 o 
   6   2   4      400.62      360.70     12.56 o 
   7   2   4       89.04       91.72      6.10 o 
   8   2   4       41.33       45.38      4.46 o 
   9   2   4       31.64       41.74      5.57 o 
  10   2   4        0.80        8.06      1.96 o 
 -10   3   4       15.37       18.55      3.66 o 
  -9   3   4       21.22       27.30      5.87 o 
  -8   3   4       26.82       29.69      4.78 o 
  -7   3   4      223.46      201.65     14.54 o 
  -6   3   4       48.24       49.95      2.78 o 
  -5   3   4      449.53      423.13     19.12 o 
  -4   3   4      112.85      114.35      3.73 o 
  -3   3   4     1817.19     2101.06     28.51 o 
  -2   3   4       22.70       27.35      2.12 o 
  -1   3   4      609.10      666.27     14.09 o 
   0   3   4      105.01      107.81      2.75 o 
   3   3   4      862.71      969.52     21.77 o 
   4   3   4       13.08       16.85      4.87 o 
   5   3   4       28.33       29.05      1.95 o 
   6   3   4       41.26       37.99      3.75 o 
   7   3   4       74.50       73.73      5.64 o 
   8   3   4       12.72       11.74      2.90 o 
   9   3   4       32.62       29.39      4.42 o 
  10   3   4        5.35        6.33      2.25 o 
  -9   4   4       81.61       82.55      6.69 o 
  -8   4   4       13.81       18.59      3.15 o 
  -7   4   4       50.41       47.21      3.00 o 
  -6   4   4      149.22      139.84      5.05 o 
  -5   4   4      316.04      317.35      7.63 o 
  -4   4   4      440.29      428.74      8.64 o 
  -3   4   4      418.89      399.64     11.36 o 
  -2   4   4     1151.21     1286.71     26.38 o 
  -1   4   4      293.78      295.38      6.10 o 
   0   4   4      411.90      407.07      7.09 o 
   1   4   4      299.06      270.07      6.42 o 
   3   4   4       70.23       60.10      3.98 o 
   5   4   4      132.38      134.95      7.01 o 
   6   4   4      203.23      184.62      8.96 o 
   7   4   4      122.34      112.04      7.26 o 
   8   4   4       14.79       18.76      3.64 o 
   9   4   4       75.04       90.96      6.90 o 
  -9   5   4       21.14       16.64      3.43 o 
  -8   5   4       21.34       24.89      4.19 o 
  -7   5   4        8.72       16.07      2.80 o 
  -6   5   4       24.73       21.78      2.35 o 
  -5   5   4      163.56      158.74      5.27 o 
  -4   5   4       10.59        9.29      1.29 o 
  -3   5   4       66.28       74.71      3.23 o 
  -2   5   4      367.38      388.97      7.97 o 
  -1   5   4       15.08       15.03      1.35 o 
   4   5   4       58.57       66.33      4.73 o 
   5   5   4      181.79      165.08      8.27 o 
   6   5   4       40.01       38.52      3.83 o 
   7   5   4       13.22       14.62      3.16 o 
   8   5   4       15.50       17.65      3.34 o 
   9   5   4        1.30        6.39      1.98 o 
  -8   6   4       20.59       29.56      3.10 o 
  -7   6   4       15.73       21.96      2.65 o 
  -6   6   4        0.13        0.24      0.66 o 
  -5   6   4        1.64        2.21      0.75 o 
  -4   6   4       83.71       81.74      2.99 o 
  -3   6   4       28.75       29.90      2.27 o 
   4   6   4      696.64      698.08     19.61 o 
   5   6   4       24.53       22.89      3.70 o 
   6   6   4       53.26       62.54      5.41 o 
   7   6   4       27.22       25.41      4.14 o 
   8   6   4       20.43       23.22      3.96 o 
  -7   7   4       17.87       21.78      2.57 o 
  -6   7   4       56.06       52.01      2.64 o 
  -5   7   4        9.78       13.53      1.76 o 
  -4   7   4       11.54       11.28      1.62 o 
  -3   7   4       11.05       14.45      2.97 o 
   4   7   4       11.40       14.70      2.80 o 
   5   7   4       25.52       26.32      4.14 o 
   6   7   4       16.76       15.08      2.94 o 
   7   7   4        8.46       11.63      2.90 o 
  -6   8   4       20.94       18.09      3.49 o 
  -5   8   4       38.23       44.95      4.02 o 
   4   8   4       27.16       29.87      4.48 o 
   5   8   4       26.40       34.25      4.59 o 
   6   8   4       15.69       16.74      3.34 o 
  -4   9   4        4.26        4.38      1.32 o 
   4   9   4       13.27       23.44      3.72 o 
   5   9   4        9.54       11.06      2.94 o 
  -1 -10   5        6.30        9.55      2.44 o 
   0 -10   5       30.56       26.42      2.80 o 
   1 -10   5       39.99       43.88      3.88 o 
  -4  -9   5       29.02       29.03      3.08 o 
  -3  -9   5        3.95        7.34      1.14 o 
  -2  -9   5        9.53       11.52      1.32 o 
  -1  -9   5       16.44       21.95      2.51 o 
   0  -9   5       64.27       66.55      3.80 o 
   1  -9   5        7.12        5.99      2.84 o 
   2  -9   5        5.65        5.81      1.43 o 
   3  -9   5        9.51       11.43      1.40 o 
   4  -9   5        0.81        0.46      0.84 o 
  -6  -8   5       26.54       27.58      2.95 o 
  -5  -8   5       10.13        9.47      2.22 o 
  -4  -8   5       39.07       40.65      3.11 o 
  -3  -8   5        1.76        2.60      0.75 o 
  -2  -8   5        2.42        4.03      1.53 o 
  -1  -8   5       38.71       36.57      2.03 o 
   0  -8   5        0.57        1.79      0.71 o 
   1  -8   5       23.91       25.26      2.71 o 
   2  -8   5       28.00       26.37      3.12 o 
   3  -8   5        8.47       11.57      1.41 o 
   4  -8   5        4.92       10.17      1.78 o 
   5  -8   5        1.34        2.78      1.14 o 
   6  -8   5        9.56       15.10      2.08 o 
  -7  -7   5       38.78       41.83      3.96 o 
  -6  -7   5       21.20       21.73      2.57 o 
  -5  -7   5       23.12       21.82      2.52 o 
  -4  -7   5       46.81       43.20      2.82 o 
  -3  -7   5       17.08       15.11      1.61 o 
  -2  -7   5        5.42        9.98      1.23 o 
  -1  -7   5       24.95       25.63      1.93 o 
   0  -7   5      152.44      137.90      3.88 o 
   1  -7   5      231.53      206.27      4.11 o 
   2  -7   5       34.76       36.63      1.99 o 
   3  -7   5       43.27       40.88      2.33 o 
   4  -7   5       26.61       27.32      2.78 o 
   5  -7   5       27.16       30.64      4.08 o 
   6  -7   5       22.72       22.54      2.64 o 
   7  -7   5        6.82        8.79      2.83 o 
  -8  -6   5        8.98       12.20      1.72 o 
  -7  -6   5       29.54       35.85      3.30 o 
  -6  -6   5       26.53       33.22      6.46 o 
  -5  -6   5      103.76      111.35      4.72 o 
  -4  -6   5        5.95        8.08      1.34 o 
  -3  -6   5      216.62      206.31      4.83 o 
  -2  -6   5       41.74       41.49      3.63 o 
  -1  -6   5       43.56       43.27      1.98 o 
   0  -6   5       12.30       13.41      1.08 o 
   1  -6   5      860.81      885.96     10.17 o 
   2  -6   5       45.04       43.15      1.95 o 
   3  -6   5      189.64      180.46      4.64 o 
   4  -6   5       50.44       49.61      3.00 o 
   5  -6   5      117.94      122.24      5.06 o 
   6  -6   5        6.12        8.82      1.50 o 
   7  -6   5       16.67       19.22      2.39 o 
   8  -6   5        6.24        9.87      1.66 o 
  -9  -5   5       21.01       22.28      2.57 o 
  -8  -5   5       24.68       27.50      2.88 o 
  -7  -5   5       15.84       15.80      4.37 o 
  -6  -5   5       22.92       24.56      2.57 o 
  -5  -5   5      353.22      334.41      9.39 o 
  -4  -5   5       90.11       89.32      3.75 o 
  -3  -5   5        5.80        8.67      1.05 o 
  -2  -5   5      262.53      261.18      4.97 o 
  -1  -5   5      897.56      863.54      9.36 o 
   0  -5   5      137.60      144.19      2.84 o 
   1  -5   5      261.06      260.21      4.15 o 
   2  -5   5       68.17       66.95      2.41 o 
   3  -5   5      155.60      146.57      3.89 o 
   4  -5   5       73.48       66.18      3.27 o 
   5  -5   5       94.86       87.80      4.05 o 
   6  -5   5       49.75       47.87      3.13 o 
   7  -5   5       69.18       68.35      5.36 o 
   8  -5   5       12.42       15.56      2.29 o 
   9  -5   5       49.86       48.39      3.31 o 
  -9  -4   5       14.10       14.44      2.07 o 
  -8  -4   5        8.70       11.83      1.78 o 
  -7  -4   5       31.12       33.47      3.50 o 
  -6  -4   5       69.74       68.11      3.43 o 
  -5  -4   5       31.98       29.36      2.28 o 
  -4  -4   5      361.81      373.97      8.87 o 
  -3  -4   5      581.09      580.89     10.47 o 
  -2  -4   5      133.65      132.25      1.97 o 
  -1  -4   5      268.21      275.01      3.86 o 
   0  -4   5      258.17      278.89      3.93 o 
   1  -4   5      112.54      110.41      2.32 o 
   2  -4   5      580.38      617.13      7.25 o 
   3  -4   5       39.75       39.80      1.61 o 
   4  -4   5      361.09      357.01      8.47 o 
   5  -4   5       34.87       37.29      2.50 o 
   6  -4   5      134.42      127.52      5.03 o 
   7  -4   5       29.46       31.26      3.01 o 
   8  -4   5        7.45       12.50      2.13 o 
   9  -4   5        9.05       10.38      1.84 o 
 -10  -3   5       34.32       43.67      4.40 o 
  -9  -3   5       25.93       32.17      3.01 o 
  -8  -3   5       17.05       18.14      2.18 o 
  -7  -3   5       87.38       86.49      3.83 o 
  -6  -3   5      165.63      157.74      9.69 o 
  -5  -3   5       38.57       32.80      1.56 o 
  -4  -3   5      870.60      907.56     11.70 o 
  -3  -3   5       77.43       71.66      2.01 o 
  -2  -3   5      938.48     1031.78      8.89 o 
  -1  -3   5       75.92       74.48      1.55 o 
   0  -3   5     1799.98     1940.50     17.38 o 
   1  -3   5      124.90      114.81      3.00 o 
   2  -3   5      145.52      157.62      2.77 o 
   3  -3   5        2.63        3.27      0.51 o 
   4  -3   5      316.86      329.56      5.51 o 
   5  -3   5       51.83       43.92      2.64 o 
   6  -3   5      283.94      270.28      7.22 o 
   7  -3   5       36.91       45.42      3.14 o 
   8  -3   5       78.30       77.77      4.54 o 
   9  -3   5       14.38       16.39      2.19 o 
  10  -3   5       12.14       20.86      2.58 o 
 -10  -2   5       35.74       47.88      4.46 o 
  -9  -2   5       33.87       32.21      4.67 o 
  -8  -2   5       22.42       27.13      1.90 o 
  -7  -2   5       80.91       70.79      4.40 o 
  -6  -2   5      104.99       96.13      3.13 o 
  -5  -2   5      468.37      456.19      7.04 o 
  -4  -2   5     1851.91     2093.03     22.60 o 
  -3  -2   5      118.48      127.36      2.71 o 
  -2  -2   5      489.68      448.79      6.96 o 
  -1  -2   5      120.46      136.28      2.17 o 
   0  -2   5      795.91      817.55      7.87 o 
   1  -2   5       62.18       55.02      1.29 o 
   2  -2   5     1934.67     2115.70     21.67 o 
   3  -2   5      476.84      558.41      7.39 o 
   4  -2   5      584.59      642.06      9.24 o 
   5  -2   5      186.55      184.64      3.97 o 
   6  -2   5      157.59      162.14      5.66 o 
   7  -2   5       76.35       69.71      3.54 o 
   8  -2   5       16.50       18.80      2.25 o 
   9  -2   5       18.42       24.85      4.97 o 
  10  -2   5       31.01       30.34      4.88 o 
 -10  -1   5       17.14       22.64      4.09 o 
  -9  -1   5        8.32        9.48      1.43 o 
  -8  -1   5       59.36       56.11      3.19 o 
  -7  -1   5       90.55       97.11      3.07 o 
  -6  -1   5       12.62       15.23      1.72 o 
  -5  -1   5      455.15      462.64      6.94 o 
  -4  -1   5      175.12      168.00      3.35 o 
  -3  -1   5     2362.14     2727.21     27.93 o 
  -2  -1   5       57.77       57.50      1.94 o 
  -1  -1   5    12693.09    12210.54    147.47 o 
   0  -1   5      875.21      988.96      8.96 o 
   1  -1   5     6161.86     6600.94     62.82 o 
   2  -1   5      246.37      261.11      3.94 o 
   3  -1   5     3271.92     3677.72     45.35 o 
   4  -1   5        5.24        6.71      1.03 o 
   5  -1   5      864.47      887.66     14.12 o 
   6  -1   5       97.86       89.68      3.64 o 
   7  -1   5       68.47       62.08      3.17 o 
   8  -1   5        6.74       10.32      1.84 o 
   9  -1   5       54.54       50.34      6.16 o 
  10  -1   5       34.48       31.56      4.84 o 
 -10   0   5       29.66       33.24      3.22 o 
  -9   0   5        0.66        1.27      0.75 o 
  -8   0   5        9.45        9.87      1.97 o 
  -7   0   5       59.80       65.32      3.29 o 
  -6   0   5      166.06      154.05      7.10 o 
  -5   0   5      239.02      228.22      4.22 o 
  -4   0   5        0.20        1.35      0.35 o 
  -3   0   5      144.46      108.87      2.23 o 
  -2   0   5        8.08        7.25      0.48 o 
  -1   0   5      520.90      496.68      9.84 o 
   0   0   5      225.56      243.54     12.36 o 
   1   0   5     4042.05     4304.93     66.31 o 
   2   0   5       31.48       33.93      1.56 o 
   3   0   5     5254.38     5996.14    117.83 o 
   4   0   5      445.65      437.81      7.99 o 
   5   0   5     1516.98     1658.72     30.76 o 
   6   0   5       16.50       16.88      1.73 o 
   7   0   5      529.79      463.29     34.64 o 
   8   0   5       12.94       17.73      3.70 o 
   9   0   5       55.44       51.73      5.15 o 
  10   0   5       45.81       57.45      5.64 o 
 -10   1   5       17.13       25.85      4.00 o 
  -9   1   5        9.09        9.24      1.54 o 
  -8   1   5       58.79       57.41      3.27 o 
  -7   1   5       91.61       91.47      3.95 o 
  -6   1   5       14.21       15.25      1.68 o 
  -5   1   5      457.70      451.08      6.47 o 
  -4   1   5      171.49      170.21      3.05 o 
  -3   1   5     2345.27     2714.12     27.57 o 
  -2   1   5       57.89       59.93      1.30 o 
  -1   1   5    12671.38    12048.87    202.06 o 
   1   1   5     6163.90     6690.90    111.89 o 
   2   1   5      247.19      253.47      7.17 o 
   3   1   5     3273.44     3738.46     45.16 o 
   4   1   5        3.51        5.94      0.51 o 
   5   1   5      854.25      855.11     13.58 o 
   6   1   5       99.37       89.74      3.93 o 
   7   1   5       65.22       57.83      4.78 o 
   8   1   5        7.60        7.40      2.33 o 
   9   1   5       53.04       51.96      4.92 o 
  10   1   5       32.95       30.34      5.07 o 
 -10   2   5       36.28       45.29      4.75 o 
  -9   2   5       33.89       46.90      8.68 o 
  -8   2   5       22.68       27.82      2.76 o 
  -7   2   5       81.89       70.66      3.48 o 
  -6   2   5      106.25       97.04      4.64 o 
  -5   2   5      465.33      455.90     12.24 o 
  -4   2   5     1853.59     2066.81     44.63 o 
  -3   2   5      118.83      124.79      3.34 o 
  -2   2   5      473.23      435.31      5.85 o 
  -1   2   5      124.21      134.47      4.48 o 
   1   2   5       61.41       54.91      2.50 o 
   2   2   5     1872.24     2109.21     39.19 o 
   3   2   5      479.26      554.30     13.90 o 
   4   2   5      582.56      655.36     16.41 o 
   5   2   5      190.36      193.54      8.06 o 
   6   2   5      163.78      162.55      7.95 o 
   7   2   5       75.03       77.98      5.64 o 
   8   2   5       17.56       16.35      3.35 o 
   9   2   5       19.62       26.19      4.38 o 
  10   2   5       31.43       27.62      4.17 o 
 -10   3   5       34.84       38.96      5.34 o 
  -9   3   5       25.44       31.22      4.67 o 
  -8   3   5       17.81       18.14      4.22 o 
  -7   3   5       87.61       91.86      4.12 o 
  -6   3   5      169.65      165.92      5.31 o 
  -5   3   5       37.69       32.82      2.31 o 
  -4   3   5      852.37      882.79     14.30 o 
  -3   3   5       77.79       67.58      2.56 o 
  -2   3   5      954.44     1044.73     21.88 o 
  -1   3   5       77.67       78.40      3.34 o 
   0   3   5     1857.97     1940.95     36.02 o 
   1   3   5      126.09      116.35      4.52 o 
   3   3   5        2.92        2.42      1.22 o 
   4   3   5      337.53      346.03     11.06 o 
   5   3   5       50.75       48.05      4.06 o 
   6   3   5      284.59      263.86     10.71 o 
   7   3   5       36.63       33.68      4.67 o 
   8   3   5       75.64       73.90      5.91 o 
   9   3   5       14.72       15.88      3.41 o 
  10   3   5       12.76       20.01      3.87 o 
  -9   4   5       14.71       10.85      2.92 o 
  -8   4   5        7.94       11.42      2.61 o 
  -7   4   5       30.86       34.79      2.60 o 
  -6   4   5       70.55       66.20      3.34 o 
  -5   4   5       33.15       27.65      2.07 o 
  -4   4   5      351.58      367.71      8.44 o 
  -3   4   5      592.27      603.94     15.19 o 
  -2   4   5      123.95      128.89      5.24 o 
  -1   4   5      272.88      292.02      6.04 o 
   0   4   5      251.41      261.02      5.43 o 
   1   4   5      116.95      117.15      3.60 o 
   3   4   5       41.23       40.62      3.28 o 
   4   4   5      361.97      378.64     12.10 o 
   5   4   5       37.06       40.50      3.70 o 
   6   4   5      139.42      144.86      7.95 o 
   7   4   5       29.72       28.25      4.31 o 
   8   4   5        6.71       11.53      2.67 o 
   9   4   5        8.51       10.29      2.40 o 
  -9   5   5       21.97       23.43      4.29 o 
  -8   5   5       23.26       31.95      4.80 o 
  -7   5   5       15.64       17.19      3.32 o 
  -6   5   5       23.22       21.37      2.97 o 
  -5   5   5      348.21      332.18      8.15 o 
  -4   5   5       89.13       84.12      3.57 o 
  -3   5   5        6.02       12.29      2.13 o 
  -2   5   5      265.15      236.98     16.85 o 
  -1   5   5      902.52      882.92     14.13 o 
   0   5   5      141.90      145.41      4.69 o 
   4   5   5       74.50       72.79      4.99 o 
   5   5   5       95.41       88.46      5.97 o 
   6   5   5       50.44       53.18      4.80 o 
   7   5   5       69.75       66.66      5.78 o 
   8   5   5       12.32       11.15      2.38 o 
   9   5   5       47.67       63.97      5.95 o 
  -8   6   5        9.02       12.35      3.11 o 
  -7   6   5       29.06       33.27      3.25 o 
  -6   6   5       26.89       29.38      2.26 o 
  -5   6   5      103.69      104.54      6.41 o 
  -4   6   5        5.64        6.20      0.97 o 
  -3   6   5      217.06      210.60      8.75 o 
  -2   6   5       41.88       40.89      3.93 o 
  -1   6   5       42.67       43.32      3.89 o 
   4   6   5       49.32       45.06      4.29 o 
   5   6   5      123.91      128.20      7.61 o 
   6   6   5        6.35        9.64      2.50 o 
   7   6   5       17.07       13.97      3.07 o 
   8   6   5        5.85       12.39      2.74 o 
  -7   7   5       38.40       40.98      3.25 o 
  -6   7   5       22.44       24.83      2.80 o 
  -5   7   5       22.98       21.44      2.41 o 
  -4   7   5       45.87       49.01      2.93 o 
  -3   7   5       15.89       14.07      2.88 o 
   4   7   5       26.89       26.11      4.02 o 
   5   7   5       28.96       37.02      4.80 o 
   6   7   5       22.77       25.85      4.29 o 
   7   7   5        6.74       10.96      2.57 o 
  -6   8   5       26.55       24.40      4.00 o 
  -5   8   5        9.70        6.54      1.91 o 
  -4   8   5       38.20       46.34      3.87 o 
   4   8   5        4.94        4.99      1.66 o 
   5   8   5        1.40        0.91      1.58 o 
   6   8   5        8.09        7.87      2.06 o 
   4   9   5        0.56        1.54      1.56 o 
  -1 -10   6        7.81        6.65      2.23 o 
   0 -10   6       12.22       17.81      2.26 o 
   1 -10   6       21.30       18.30      3.43 o 
  -4  -9   6       14.94       20.89      2.54 o 
  -3  -9   6       33.74       31.52      3.09 o 
  -2  -9   6        6.21        9.16      1.16 o 
  -1  -9   6        4.80        5.32      1.62 o 
   0  -9   6        7.35       11.45      1.91 o 
   1  -9   6       58.72       54.07      3.63 o 
   2  -9   6        6.90       15.20      3.50 o 
   3  -9   6        9.57       11.93      1.43 o 
   4  -9   6        0.75        0.84      0.81 o 
  -6  -8   6       28.36       30.90      7.78 o 
  -5  -8   6       14.78       14.00      1.99 o 
  -4  -8   6       25.71       22.32      4.93 o 
  -3  -8   6        0.06        0.46      1.05 o 
  -2  -8   6        5.36        5.24      1.25 o 
  -1  -8   6       28.47       27.37      2.11 o 
   0  -8   6        3.14        6.15      0.91 o 
   1  -8   6       53.08       55.43      3.34 o 
   2  -8   6       16.66       17.59      1.77 o 
   3  -8   6      122.09      114.02      4.02 o 
   4  -8   6        3.88        5.20      1.19 o 
   5  -8   6        7.06        8.93      3.77 o 
   6  -8   6        9.57       10.69      1.61 o 
  -7  -7   6       19.00       18.16      2.74 o 
  -6  -7   6       75.46       76.00      4.07 o 
  -5  -7   6       21.64       23.66      2.66 o 
  -4  -7   6       29.42       32.30      4.37 o 
  -3  -7   6        6.15        6.90      1.42 o 
  -2  -7   6       90.95       84.35      3.71 o 
  -1  -7   6       24.26       25.49      1.94 o 
   0  -7   6      134.80      133.06      3.82 o 
   1  -7   6      346.29      335.86      6.64 o 
   2  -7   6        7.36       10.00      1.24 o 
   3  -7   6       19.02       25.19      2.11 o 
   4  -7   6        6.37        7.24      1.20 o 
   5  -7   6       21.10       27.72      2.92 o 
   6  -7   6       48.74       51.90      3.38 o 
   7  -7   6        0.30        1.23      1.03 o 
  -8  -6   6       20.72       26.30      2.72 o 
  -7  -6   6        9.11       10.58      2.14 o 
  -6  -6   6       76.21       66.43      3.69 o 
  -5  -6   6       32.59       33.49      2.98 o 
  -4  -6   6      132.97      122.75      7.10 o 
  -3  -6   6        3.13        3.94      0.90 o 
  -2  -6   6      254.32      229.82      5.02 o 
  -1  -6   6       37.25       34.53      1.79 o 
   0  -6   6      493.33      464.55      9.57 o 
   1  -6   6       22.25       23.16      1.39 o 
   2  -6   6      634.42      604.13      7.89 o 
   3  -6   6       27.58       35.68      2.93 o 
   4  -6   6      238.57      227.62      6.80 o 
   5  -6   6        1.16        2.28      1.06 o 
   6  -6   6       23.87       26.16      2.83 o 
   7  -6   6        4.94        7.44      1.59 o 
   8  -6   6       36.30       44.94      3.49 o 
  -9  -5   6        2.35        3.20      1.95 o 
  -8  -5   6       11.16       11.72      1.79 o 
  -7  -5   6       42.23       45.15      4.12 o 
  -6  -5   6       21.23       24.49      4.51 o 
  -5  -5   6       66.13       65.06      3.34 o 
  -4  -5   6      103.39      104.66      4.10 o 
  -3  -5   6      109.95      100.89      3.00 o 
  -2  -5   6       91.42       79.56      5.52 o 
  -1  -5   6       17.28       17.23      1.01 o 
   0  -5   6      610.15      633.79      8.00 o 
   1  -5   6       40.47       40.84      1.47 o 
   2  -5   6      128.04      121.57      2.75 o 
   3  -5   6       11.11       14.56      1.28 o 
   4  -5   6      338.86      329.80      8.02 o 
   5  -5   6       36.01       34.18      2.91 o 
   6  -5   6      139.23      128.44      5.24 o 
   7  -5   6       13.87       18.94      2.39 o 
   8  -5   6       11.09       14.56      2.14 o 
   9  -5   6       35.36       40.39      3.78 o 
  -9  -4   6       48.50       60.14      3.52 o 
  -8  -4   6        0.29       -0.06      0.73 o 
  -7  -4   6        7.08        7.20      1.35 o 
  -6  -4   6      143.41      139.72      5.00 o 
  -5  -4   6      148.20      150.44      7.34 o 
  -4  -4   6      218.85      194.98      5.47 o 
  -3  -4   6      646.15      720.99     12.24 o 
  -2  -4   6      193.64      187.80      2.92 o 
  -1  -4   6      243.99      204.31      3.20 o 
   0  -4   6      246.56      250.49      3.74 o 
   1  -4   6      571.38      573.55      6.80 o 
   2  -4   6        6.82        8.15      0.77 o 
   3  -4   6      108.84      122.85      3.05 o 
   4  -4   6      503.85      497.80      8.50 o 
   5  -4   6       35.09       39.10      4.97 o 
   6  -4   6      102.42       97.73      4.34 o 
   7  -4   6       56.12       59.04      3.49 o 
   8  -4   6       36.96       43.07      3.33 o 
   9  -4   6       15.47       16.87      4.17 o 
 -10  -3   6       12.73       17.08      3.28 o 
  -9  -3   6       18.07       17.08      2.97 o 
  -8  -3   6        1.03        1.81      0.91 o 
  -7  -3   6        2.56        4.59      1.07 o 
  -6  -3   6       36.56       38.95      2.49 o 
  -5  -3   6      472.14      467.61     15.52 o 
  -4  -3   6        1.51        3.74      0.57 o 
  -3  -3   6      185.83      222.31      4.05 o 
  -2  -3   6      191.16      180.86      2.62 o 
  -1  -3   6     1512.91     1720.83     15.54 o 
   0  -3   6       16.52       15.37      0.93 o 
   1  -3   6        6.55        7.64      0.66 o 
   2  -3   6        6.09        5.46      0.58 o 
   3  -3   6      120.82      130.39      3.01 o 
   4  -3   6       24.48       25.29      1.37 o 
   5  -3   6      596.17      590.58     10.32 o 
   6  -3   6       25.29       29.82      2.65 o 
   7  -3   6       83.16       77.18      5.42 o 
   8  -3   6       53.24       53.82      3.42 o 
   9  -3   6       35.76       46.53      5.12 o 
  10  -3   6        9.92        9.63      2.13 o 
 -10  -2   6       10.07       17.75      3.07 o 
  -9  -2   6        1.47        2.99      1.54 o 
  -8  -2   6        7.79       10.14      1.51 o 
  -7  -2   6       94.02       86.47      2.96 o 
  -6  -2   6       78.25       81.38      2.65 o 
  -5  -2   6      395.25      415.78      6.63 o 
  -4  -2   6      517.52      543.81      7.61 o 
  -3  -2   6      305.96      334.61      5.20 o 
  -2  -2   6      551.97      570.25     10.00 o 
  -1  -2   6      124.18      105.09      1.72 o 
   0  -2   6      139.91      151.56      2.26 o 
   1  -2   6     1309.34     1472.56     13.51 o 
   2  -2   6      441.37      432.61      5.95 o 
   3  -2   6      244.37      319.08      5.56 o 
   4  -2   6      222.62      224.81      4.28 o 
   5  -2   6      219.03      228.70      4.58 o 
   6  -2   6       65.85       60.37      3.15 o 
   7  -2   6       64.28       58.94      3.32 o 
   8  -2   6       86.83       81.74      4.06 o 
   9  -2   6        5.66        8.35      1.58 o 
  10  -2   6       40.71       47.00      6.42 o 
 -10  -1   6       44.76       55.47      4.92 o 
  -9  -1   6       18.15       21.76      2.38 o 
  -8  -1   6       57.41       49.39      2.96 o 
  -7  -1   6      162.09      159.23      4.06 o 
  -6  -1   6       40.54       38.35      1.70 o 
  -5  -1   6        1.13        1.70      0.66 o 
  -4  -1   6      225.93      212.61      3.87 o 
  -3  -1   6      182.17      215.67      3.70 o 
  -2  -1   6      608.89      649.77      9.33 o 
  -1  -1   6     1165.87     1214.09     15.61 o 
   0  -1   6     1172.35     1271.50     11.36 o 
   1  -1   6     1002.05     1044.52     11.28 o 
   2  -1   6      774.22      804.20      9.36 o 
   3  -1   6      749.84      825.74     20.09 o 
   4  -1   6       41.45       30.73      1.82 o 
   5  -1   6      554.20      535.92     10.05 o 
   6  -1   6      168.09      151.46     14.70 o 
   7  -1   6        4.25        3.40      1.02 o 
   8  -1   6       39.90       39.28      3.73 o 
   9  -1   6        7.03        9.53      2.67 o 
  10  -1   6       31.13       37.99      5.47 o 
 -10   0   6       25.82       28.82      4.23 o 
  -9   0   6       33.06       34.83      2.77 o 
  -8   0   6       99.80       98.66      5.10 o 
  -7   0   6       37.44       38.21      2.72 o 
  -6   0   6       75.57       65.87      3.30 o 
  -5   0   6        0.24        0.91      0.63 o 
  -4   0   6      882.02     1059.53     12.31 o 
  -3   0   6      117.78      127.44      2.48 o 
  -2   0   6       38.55       27.67      0.90 o 
  -1   0   6       64.07       59.85      2.46 o 
   0   0   6    13677.27    13831.09    304.82 o 
   1   0   6       73.34       75.58      2.05 o 
   2   0   6     7326.30     7572.31     88.75 o 
   3   0   6      248.12      254.98      5.28 o 
   4   0   6      634.40      559.34      9.60 o 
   5   0   6      119.86      127.76      4.06 o 
   6   0   6      100.82       98.77      3.77 o 
   7   0   6      282.32      241.07      8.07 o 
   8   0   6       18.53       24.17      3.93 o 
   9   0   6        5.16       13.27      3.03 o 
  10   0   6        3.98        7.01      2.42 o 
 -10   1   6       44.09       48.66      4.90 o 
  -9   1   6       18.88       18.95      3.24 o 
  -8   1   6       58.34       54.52      3.14 o 
  -7   1   6      165.21      164.71      5.44 o 
  -6   1   6       39.41       38.08      2.21 o 
  -5   1   6        1.51        3.32      0.53 o 
  -4   1   6      219.35      200.38      3.48 o 
  -3   1   6      185.36      227.71      3.44 o 
  -2   1   6      607.39      654.99      8.75 o 
  -1   1   6     1162.65     1212.58     21.41 o 
   1   1   6     1003.33     1043.95     19.92 o 
   2   1   6      759.56      792.89     16.75 o 
   3   1   6      746.60      824.48     12.21 o 
   4   1   6       39.25       27.71      1.67 o 
   5   1   6      551.50      543.16      9.78 o 
   6   1   6      173.33      183.97      5.74 o 
   7   1   6        4.61        4.20      0.99 o 
   8   1   6       38.66       41.36      5.11 o 
   9   1   6        6.77        9.95      2.59 o 
  10   1   6       32.72       43.23      5.93 o 
 -10   2   6        9.31       13.65      2.94 o 
  -9   2   6        1.24        3.39      1.52 o 
  -8   2   6        7.56        7.30      1.74 o 
  -7   2   6       96.60       90.05      4.78 o 
  -6   2   6       79.98       82.11      3.47 o 
  -5   2   6      384.26      401.22      8.33 o 
  -4   2   6      505.26      533.22      9.47 o 
  -3   2   6      319.37      347.57      4.72 o 
  -2   2   6      550.20      576.61      6.80 o 
  -1   2   6      123.77      132.59      4.44 o 
   2   2   6      431.90      428.66     10.90 o 
   3   2   6      241.07      333.54      9.80 o 
   4   2   6      215.71      219.66      8.29 o 
   5   2   6      215.26      212.09      8.79 o 
   6   2   6       63.54       56.95      4.57 o 
   7   2   6       66.39       58.17      4.92 o 
   8   2   6       86.09       68.39      5.78 o 
   9   2   6        5.85       11.65      2.29 o 
  10   2   6       40.69       60.90      5.97 o 
 -10   3   6       12.78       15.15      2.94 o 
  -9   3   6       18.92       12.79      2.74 o 
  -8   3   6        0.93        3.75      1.75 o 
  -7   3   6        3.07        5.34      1.47 o 
  -6   3   6       37.56       35.78      2.33 o 
  -5   3   6      469.86      469.44      9.40 o 
  -4   3   6        1.47        2.95      0.74 o 
  -3   3   6      185.73      225.01      9.89 o 
  -2   3   6      195.93      185.69      6.33 o 
  -1   3   6     1507.52     1693.60     33.15 o 
   1   3   6        3.37        3.22      0.90 o 
   3   3   6      120.84      136.63      6.04 o 
   4   3   6       24.74       25.43      3.26 o 
   5   3   6      580.81      570.47     16.60 o 
   6   3   6       25.18       29.11      4.00 o 
   7   3   6       83.42       86.17      6.29 o 
   8   3   6       52.57       56.88      5.28 o 
   9   3   6       33.68       39.82      5.45 o 
  10   3   6        9.81        9.66      2.84 o 
  -9   4   6       47.23       42.26      5.53 o 
  -8   4   6        0.47        4.19      1.56 o 
  -7   4   6        7.19        7.99      2.34 o 
  -6   4   6      142.03      133.07      4.83 o 
  -5   4   6      144.25      139.89      7.29 o 
  -4   4   6      216.72      202.97      5.33 o 
  -3   4   6      653.32      719.33     11.92 o 
  -2   4   6      190.70      182.60      6.58 o 
  -1   4   6      242.82      212.85      6.58 o 
   0   4   6      252.09      254.04      5.36 o 
   3   4   6      102.98      116.75      5.95 o 
   4   4   6      502.62      479.07     14.52 o 
   5   4   6       33.88       42.52      3.93 o 
   6   4   6      105.95      102.98      6.69 o 
   7   4   6       56.09       55.68      5.13 o 
   8   4   6       35.00       45.33      5.72 o 
   9   4   6       16.49       22.87      4.23 o 
  -9   5   6        2.27        5.09      1.62 o 
  -8   5   6       10.28       11.61      2.80 o 
  -7   5   6       41.29       42.26      4.38 o 
  -6   5   6       21.85       24.65      3.72 o 
  -5   5   6       66.59       60.58      5.04 o 
  -4   5   6      101.25       98.20      4.03 o 
  -3   5   6      109.31      108.46      5.32 o 
  -2   5   6       88.86       87.36      3.37 o 
  -1   5   6       16.96       16.75      1.46 o 
   0   5   6      623.09      632.75     10.77 o 
   4   5   6      341.97      320.52     11.82 o 
   5   5   6       35.06       36.90      3.75 o 
   6   5   6      141.74      132.38      7.95 o 
   7   5   6       13.63       17.75      3.24 o 
   8   5   6       10.85       16.85      3.22 o 
   9   5   6       34.40       40.10      5.64 o 
  -8   6   6       20.92       18.81      3.81 o 
  -7   6   6        8.74       12.16      2.80 o 
  -6   6   6       76.85       71.80      5.49 o 
  -5   6   6       32.30       33.33      2.46 o 
  -4   6   6      134.82      117.67      3.68 o 
  -3   6   6        2.73        5.12      1.05 o 
  -2   6   6      267.02      246.45     10.16 o 
  -1   6   6       37.46       39.76      3.85 o 
   4   6   6      233.66      222.76     10.06 o 
   5   6   6        1.41        5.68      2.04 o 
   6   6   6       22.21       25.06      4.16 o 
   7   6   6        4.99        3.51      1.54 o 
   8   6   6       33.68       36.90      5.36 o 
  -7   7   6       19.04       19.47      2.57 o 
  -6   7   6       74.74       70.67      4.00 o 
  -5   7   6       21.09       22.93      3.87 o 
  -4   7   6       28.30       29.64      2.41 o 
  -3   7   6        5.89        5.39      2.08 o 
  -2   7   6       90.46       72.39      5.64 o 
   4   7   6        7.21        9.66      2.59 o 
   5   7   6       21.00       24.63      3.83 o 
   6   7   6       48.80       49.75      4.94 o 
   7   7   6        0.25        1.56      1.66 o 
  -6   8   6       28.35       33.03      4.90 o 
  -5   8   6       13.92       12.64      2.42 o 
  -4   8   6       25.31       25.90      3.89 o 
   4   8   6        3.90        6.23      1.66 o 
   5   8   6        6.94        7.70      2.13 o 
   6   8   6        9.01        7.99      2.63 o 
   4   9   6        0.61        1.58      1.56 o 
  -4  -9   7        3.98        8.65      2.28 o 
  -3  -9   7        6.94        9.95      1.66 o 
  -2  -9   7        0.23       -0.85      0.85 o 
  -1  -9   7        7.55       10.48      1.31 o 
   0  -9   7       22.37       25.12      6.28 o 
   1  -9   7        1.92        3.82      1.20 o 
   2  -9   7       81.64       86.75      4.48 o 
   3  -9   7        1.38        1.33      1.58 o 
   4  -9   7        4.29        6.51      1.29 o 
  -6  -8   7       77.94       83.35      4.78 o 
  -5  -8   7       18.49       23.18      2.66 o 
  -4  -8   7      102.67      100.16      6.96 o 
  -3  -8   7        6.91        7.18      1.27 o 
  -2  -8   7       39.96       43.01      3.12 o 
  -1  -8   7        3.39        4.86      1.22 o 
   0  -8   7      197.31      179.44      4.84 o 
   1  -8   7       10.22       15.75      2.92 o 
   2  -8   7       14.95       15.35      1.88 o 
   3  -8   7       24.20       21.11      2.01 o 
   4  -8   7       59.62       59.51      3.47 o 
   5  -8   7        2.51        2.29      0.89 o 
   6  -8   7       29.21       28.62      3.00 o 
  -7  -7   7       58.36       62.32      3.90 o 
  -6  -7   7        1.37        0.74      0.86 o 
  -5  -7   7       15.68       15.85      2.06 o 
  -4  -7   7        5.51        5.74      1.41 o 
  -3  -7   7       59.07       56.12      2.50 o 
  -2  -7   7       28.49       24.94      1.92 o 
  -1  -7   7      145.07      135.30      3.92 o 
   0  -7   7       31.38       36.61      1.95 o 
   1  -7   7       81.59       79.96      2.95 o 
   2  -7   7      192.98      183.23      4.80 o 
   3  -7   7      167.56      166.36      4.76 o 
   4  -7   7       10.19       12.66      2.09 o 
   5  -7   7       11.71       15.44      2.04 o 
   6  -7   7       26.97       29.62      3.16 o 
   7  -7   7        8.76       11.36      1.85 o 
  -8  -6   7       15.61       20.27      2.31 o 
  -7  -6   7       11.64       15.36      1.95 o 
  -6  -6   7       13.43        9.90      2.03 o 
  -5  -6   7      116.19      111.76      4.68 o 
  -4  -6   7       40.97       39.00      4.24 o 
  -3  -6   7      103.78      107.51      3.34 o 
  -2  -6   7       21.97       19.39      1.57 o 
  -1  -6   7      195.93      190.48      4.42 o 
   0  -6   7      131.44      130.75      3.87 o 
   1  -6   7       60.84       60.32      1.95 o 
   2  -6   7        8.19        6.86      0.86 o 
   3  -6   7      171.82      170.22      4.57 o 
   4  -6   7       63.02       57.73      3.87 o 
   5  -6   7      159.83      157.46      5.82 o 
   6  -6   7       14.63       13.85      1.92 o 
   7  -6   7       16.63       24.28      2.79 o 
   8  -6   7       12.79       14.77      3.41 o 
  -9  -5   7        5.34        9.07      1.65 o 
  -8  -5   7        1.55        1.13      0.83 o 
  -7  -5   7        2.22        2.22      1.63 o 
  -6  -5   7       68.01       68.31      3.59 o 
  -5  -5   7       53.80       52.20      3.00 o 
  -4  -5   7       36.20       36.14      3.70 o 
  -3  -5   7      358.36      327.11      5.98 o 
  -2  -5   7       49.52       50.37      2.15 o 
  -1  -5   7      429.22      405.76      5.45 o 
   0  -5   7        4.76        4.48      0.55 o 
   1  -5   7      347.30      347.90      8.82 o 
   2  -5   7      175.48      177.10      3.48 o 
   3  -5   7      268.90      262.85      5.14 o 
   4  -5   7        9.01       13.24      3.69 o 
   5  -5   7       22.01       24.38      2.58 o 
   6  -5   7       57.07       65.94      3.67 o 
   7  -5   7      101.69       97.34      4.75 o 
   8  -5   7       12.99       14.92      2.39 o 
  -9  -4   7        2.39        4.54      1.24 o 
  -8  -4   7       44.48       43.41      5.56 o 
  -7  -4   7       21.58       24.71      2.75 o 
  -6  -4   7       56.21       52.05      4.70 o 
  -5  -4   7      152.34      136.80      4.67 o 
  -4  -4   7      215.73      207.15      5.62 o 
  -3  -4   7       33.96       25.26      3.26 o 
  -2  -4   7      137.79      145.46      3.24 o 
  -1  -4   7      408.87      407.46      5.13 o 
   0  -4   7      311.30      304.70      4.31 o 
   1  -4   7       64.13       68.20      1.81 o 
   2  -4   7      547.79      570.47      7.02 o 
   3  -4   7       42.74       45.52      1.81 o 
   4  -4   7      309.61      305.58     13.69 o 
   5  -4   7      127.89      128.36      4.76 o 
   6  -4   7       73.62       71.06      3.72 o 
   7  -4   7       31.76       27.90      2.93 o 
   8  -4   7       66.00       59.78      3.69 o 
   9  -4   7       15.28       23.87      4.44 o 
 -10  -3   7        3.80       11.46      2.17 o 
  -9  -3   7        8.18       14.47      2.82 o 
  -8  -3   7       15.30       16.69      2.07 o 
  -7  -3   7        2.01        3.90      0.82 o 
  -6  -3   7       52.22       55.74      2.87 o 
  -5  -3   7       95.51       85.82      2.64 o 
  -4  -3   7       32.53       33.26      1.50 o 
  -3  -3   7      125.61      130.52      3.52 o 
  -2  -3   7      595.57      639.09      8.07 o 
  -1  -3   7      524.50      523.59      5.79 o 
   0  -3   7      983.31      992.20      9.84 o 
   1  -3   7       45.99       42.78      1.31 o 
   2  -3   7      260.58      308.43      5.01 o 
   3  -3   7       75.07       79.82      2.33 o 
   4  -3   7      432.76      403.66      6.55 o 
   5  -3   7      110.25      104.95      3.03 o 
   6  -3   7      146.82      137.09      5.03 o 
   7  -3   7        6.98        7.30      1.60 o 
   8  -3   7       92.87       85.61      4.33 o 
   9  -3   7       16.66       20.84      2.54 o 
  -9  -2   7       19.95       26.07      3.95 o 
  -8  -2   7       18.38       24.11      2.48 o 
  -7  -2   7       94.04       91.19      3.02 o 
  -6  -2   7       37.91       44.33      1.92 o 
  -5  -2   7       46.26       49.41      1.90 o 
  -4  -2   7       33.95       24.68      1.24 o 
  -3  -2   7      519.83      538.94      7.32 o 
  -2  -2   7     1451.27     1571.16     20.93 o 
  -1  -2   7      207.24      227.81      3.26 o 
   0  -2   7      523.64      475.94      5.27 o 
   1  -2   7      540.05      586.12      8.18 o 
   2  -2   7      407.05      435.52      6.11 o 
   3  -2   7       17.14       17.47      1.11 o 
   4  -2   7      357.75      344.57      7.35 o 
   5  -2   7      187.75      171.06      4.84 o 
   6  -2   7      303.66      270.45      5.81 o 
   7  -2   7      132.45      117.47      9.83 o 
   8  -2   7       39.34       42.00      3.11 o 
   9  -2   7       15.36       21.19      2.54 o 
  10  -2   7       53.46       69.00      6.42 o 
 -10  -1   7       12.66       16.24      2.78 o 
  -9  -1   7       10.41       15.33      2.02 o 
  -8  -1   7       11.20       13.49      1.76 o 
  -7  -1   7       40.87       45.17      2.04 o 
  -6  -1   7      169.13      160.51      5.90 o 
  -5  -1   7      188.19      173.31      3.74 o 
  -4  -1   7      127.45      127.37      2.86 o 
  -3  -1   7      258.66      278.61      4.39 o 
  -2  -1   7       70.80       67.09      2.47 o 
  -1  -1   7     2990.53     3086.09     37.32 o 
   0  -1   7       53.79       53.56      1.08 o 
   1  -1   7      404.97      496.09      6.24 o 
   2  -1   7      757.23      775.53      9.25 o 
   3  -1   7      188.50      220.46     10.24 o 
   4  -1   7       10.24       10.25      1.32 o 
   5  -1   7      120.15      118.33      5.38 o 
   6  -1   7       51.66       46.12      2.66 o 
   7  -1   7      117.20      101.34      4.23 o 
   8  -1   7       18.91       16.07      3.36 o 
   9  -1   7       39.21       43.55      5.76 o 
  10  -1   7        6.43        9.00      2.65 o 
 -10   0   7        0.54        0.40      1.22 o 
  -9   0   7        0.01        1.43      1.32 o 
  -8   0   7       82.84       77.74      3.76 o 
  -7   0   7        4.68       10.35      1.42 o 
  -6   0   7       87.78       82.06      2.50 o 
  -5   0   7       28.68       30.90      1.36 o 
  -4   0   7        8.10        8.12      0.74 o 
  -3   0   7      326.99      350.36      4.96 o 
  -2   0   7       14.12       12.29      0.74 o 
  -1   0   7     3802.57     4007.94     66.33 o 
   0   0   7       14.80       16.91      0.85 o 
   1   0   7     2377.40     2677.51     46.58 o 
   2   0   7      421.53      440.16      7.33 o 
   3   0   7      211.98      140.73      5.43 o 
   4   0   7       15.42       11.98      2.38 o 
   5   0   7      209.00      178.04      5.40 o 
   6   0   7       22.44       22.94      2.12 o 
   7   0   7      197.92      167.89      5.45 o 
   8   0   7       11.96       12.97      1.82 o 
   9   0   7        0.95        2.99      1.58 o 
  10   0   7        3.46        6.42      2.17 o 
 -10   1   7       13.54       17.94      3.18 o 
  -9   1   7       10.71       10.10      2.36 o 
  -8   1   7       11.52       10.48      2.42 o 
  -7   1   7       43.41       42.27      2.78 o 
  -6   1   7      171.14      157.83      6.19 o 
  -5   1   7      190.17      183.04      4.84 o 
  -4   1   7      121.49      122.87      2.75 o 
  -3   1   7      241.58      272.81      4.03 o 
  -2   1   7       65.92       65.62      1.44 o 
  -1   1   7     2992.37     3132.41     51.77 o 
   1   1   7      401.24      503.24     10.94 o 
   2   1   7      745.05      765.11     10.87 o 
   3   1   7      198.61      238.87      5.07 o 
   4   1   7        9.54       11.29      2.75 o 
   5   1   7      116.61      125.40      5.05 o 
   6   1   7       47.87       41.64      2.34 o 
   7   1   7      112.51      105.82      4.08 o 
   8   1   7       19.30       14.09      2.90 o 
   9   1   7       38.80       44.05      5.72 o 
  10   1   7        7.11        9.68      2.61 o 
 -10   2   7        1.01        3.07      1.58 o 
  -9   2   7       19.67       19.46      3.41 o 
  -8   2   7       19.48       22.85      3.91 o 
  -7   2   7       94.45       84.07      3.76 o 
  -6   2   7       38.31       46.37      4.57 o 
  -5   2   7       45.00       46.12      2.27 o 
  -4   2   7       32.36       26.33      1.84 o 
  -3   2   7      508.23      533.97      6.64 o 
  -2   2   7     1462.14     1616.48     16.80 o 
   2   2   7      407.11      435.13      7.44 o 
   3   2   7       15.71       17.73      2.44 o 
   4   2   7      342.60      336.99     10.88 o 
   5   2   7      189.41      164.21      7.68 o 
   6   2   7      307.47      269.54     10.88 o 
   7   2   7      129.51      116.40      7.26 o 
   8   2   7       37.03       39.70      5.09 o 
   9   2   7       16.36       18.83      3.56 o 
  10   2   7       54.00       71.25      6.61 o 
 -10   3   7        3.58        4.16      1.89 o 
  -9   3   7        7.62        5.81      1.85 o 
  -8   3   7       15.20       10.77      2.74 o 
  -7   3   7        2.19        2.13      1.58 o 
  -6   3   7       50.98       51.67      2.74 o 
  -5   3   7       94.46       79.83      3.23 o 
  -4   3   7       30.37       30.97      2.74 o 
  -3   3   7      127.43      125.46      3.56 o 
  -2   3   7      567.04      619.09      9.37 o 
  -1   3   7      528.32      519.00     12.52 o 
   1   3   7       45.58       40.03      2.55 o 
   3   3   7       74.29       78.61      4.54 o 
   4   3   7      428.27      420.12     12.87 o 
   5   3   7      111.05      101.97      6.14 o 
   6   3   7      147.05      138.38      7.64 o 
   7   3   7        7.28        7.74      2.48 o 
   8   3   7       91.75       78.38      6.35 o 
   9   3   7       17.35       16.18      2.97 o 
  -9   4   7        2.18        0.27      1.41 o 
  -8   4   7       43.73       42.85      4.50 o 
  -7   4   7       21.99       22.45      3.81 o 
  -6   4   7       57.33       58.13      4.78 o 
  -5   4   7      147.79      143.78      4.67 o 
  -4   4   7      208.35      192.03     18.14 o 
  -3   4   7       33.66       27.03      2.75 o 
  -2   4   7      133.77      145.38      5.85 o 
  -1   4   7      416.44      402.62     10.58 o 
   0   4   7      321.77      312.44      6.32 o 
   1   4   7       60.18       58.04      3.60 o 
   3   4   7       44.46       50.38      3.93 o 
   4   4   7      313.18      304.11     11.06 o 
   5   4   7      127.15      131.63      7.26 o 
   6   4   7       74.21       75.75      5.72 o 
   7   4   7       32.93       37.26      5.03 o 
   8   4   7       63.09       57.16      5.34 o 
   9   4   7       14.32       15.29      3.20 o 
  -9   5   7        5.50        6.82      2.12 o 
  -8   5   7        1.56        6.44      2.15 o 
  -7   5   7        2.08        2.10      1.45 o 
  -6   5   7       65.48       63.11      5.11 o 
  -5   5   7       53.37       42.54      3.98 o 
  -4   5   7       37.85       37.64      2.20 o 
  -3   5   7      354.67      332.93     10.64 o 
  -2   5   7       49.40       55.28      3.45 o 
  -1   5   7      429.75      418.13      8.42 o 
   0   5   7        4.60        5.96      0.96 o 
   4   5   7        9.17       11.63      2.73 o 
   5   5   7       24.11       26.82      4.00 o 
   6   5   7       57.61       60.42      5.22 o 
   7   5   7      100.60      101.84      7.38 o 
   8   5   7       13.18       14.64      2.84 o 
   9   5   7       12.17       16.56      3.58 o 
  -8   6   7       15.77       17.78      3.34 o 
  -7   6   7       12.08       18.55      3.64 o 
  -6   6   7       13.59       19.19      3.34 o 
  -5   6   7      109.74       99.42      6.27 o 
  -4   6   7       40.22       38.20      3.47 o 
  -3   6   7      104.28       95.80      4.05 o 
  -2   6   7       21.05       18.72      3.15 o 
  -1   6   7      189.90      187.54      8.69 o 
   4   6   7       62.85       59.41      5.01 o 
   5   6   7      162.08      167.77      8.98 o 
   6   6   7       14.54       19.48      3.66 o 
   7   6   7       16.49       18.85      3.41 o 
   8   6   7       12.56       19.04      3.77 o 
  -7   7   7       57.73       62.51      3.94 o 
  -6   7   7        1.27       -0.05      0.93 o 
  -5   7   7       14.84       14.16      2.73 o 
  -4   7   7        4.78        5.36      1.89 o 
  -3   7   7       57.68       63.55      5.30 o 
  -2   7   7       26.44       18.13      3.41 o 
   4   7   7       10.48       12.28      2.61 o 
   5   7   7       11.18       11.21      2.80 o 
   6   7   7       27.33       31.39      4.67 o 
   7   7   7        7.94       11.11      2.63 o 
  -6   8   7       77.31       82.36      6.79 o 
  -5   8   7       17.99       17.27      3.58 o 
  -4   8   7      100.80       94.96      7.07 o 
  -3   8   7        7.58        4.82      1.85 o 
   4   8   7       60.24       56.42      5.11 o 
   5   8   7        2.46        5.91      2.00 o 
   6   8   7       29.45       34.88      5.20 o 
   4   9   7        4.26        6.16      2.13 o 
  -4  -9   8        9.81       18.65      2.34 o 
  -3  -9   8       32.46       32.56      3.27 o 
  -2  -9   8        4.13        5.56      1.21 o 
  -1  -9   8       69.31       69.06      3.70 o 
   0  -9   8        4.77        3.93      1.77 o 
   1  -9   8       21.88       24.81      5.50 o 
   2  -9   8        7.28       11.94      2.06 o 
   3  -9   8      121.44      118.70      5.17 o 
   4  -9   8        2.66        4.39      1.85 o 
  -6  -8   8       15.82       18.66      2.42 o 
  -5  -8   8       15.26       21.23      2.57 o 
  -4  -8   8       36.63       39.70      3.06 o 
  -3  -8   8       16.81       17.81      2.78 o 
  -2  -8   8        6.46        7.78      1.44 o 
  -1  -8   8        7.30        8.70      1.12 o 
   0  -8   8       18.14       20.83      1.81 o 
   1  -8   8       71.35       67.16      3.68 o 
   2  -8   8        6.25        7.02      1.14 o 
   3  -8   8       16.43       16.12      1.76 o 
   4  -8   8        2.10        4.49      2.08 o 
   5  -8   8       44.86       49.44      5.36 o 
   6  -8   8        0.37        2.41      1.56 o 
  -7  -7   8       23.37       17.54      2.61 o 
  -6  -7   8       34.22       35.84      2.90 o 
  -5  -7   8       48.40       51.85      3.26 o 
  -4  -7   8       35.55       35.71      3.17 o 
  -3  -7   8       15.11       16.41      2.13 o 
  -2  -7   8       21.79       22.97      2.38 o 
  -1  -7   8      137.66      130.93      4.12 o 
   0  -7   8       13.64       12.60      1.65 o 
   1  -7   8       11.29       11.83      1.11 o 
   2  -7   8      197.71      185.10      4.86 o 
   3  -7   8      392.13      391.72      7.85 o 
   4  -7   8       17.89       17.30      2.25 o 
   5  -7   8       17.60       18.53      2.78 o 
   6  -7   8       29.70       34.68      3.29 o 
   7  -7   8       21.48       30.74      4.24 o 
  -8  -6   8       19.56       21.50      2.31 o 
  -7  -6   8        7.65        9.32      1.42 o 
  -6  -6   8        0.49        2.92      1.11 o 
  -5  -6   8       25.54       27.33      2.76 o 
  -4  -6   8       22.85       27.93      2.60 o 
  -3  -6   8       32.71       30.95      2.66 o 
  -2  -6   8      162.78      150.50      7.24 o 
  -1  -6   8       15.81       18.03      1.53 o 
   0  -6   8      235.05      218.42      4.00 o 
   1  -6   8      187.80      169.08      7.49 o 
   2  -6   8      729.24      724.87      9.14 o 
   3  -6   8        2.00        2.88      0.78 o 
   4  -6   8       34.79       37.58      2.84 o 
   5  -6   8       23.03       25.03      2.68 o 
   6  -6   8      121.00      113.68      5.15 o 
   7  -6   8        5.88        7.69      1.41 o 
   8  -6   8       57.65       64.00      3.96 o 
  -9  -5   8       10.06       12.73      1.90 o 
  -8  -5   8       14.53       15.23      2.44 o 
  -7  -5   8        8.71       10.22      1.60 o 
  -6  -5   8      114.74      105.30      4.48 o 
  -5  -5   8        0.40        1.19      0.84 o 
  -4  -5   8      234.37      214.35      6.18 o 
  -3  -5   8       17.92       19.50      1.44 o 
  -2  -5   8       85.80       88.40      2.71 o 
  -1  -5   8      233.01      220.63      7.68 o 
   0  -5   8      291.96      272.85      6.03 o 
   1  -5   8      120.71      117.46      2.69 o 
   2  -5   8      272.65      260.44      4.43 o 
   3  -5   8       29.97       28.68      1.96 o 
   4  -5   8      239.48      239.04      6.71 o 
   5  -5   8       36.99       37.32      2.83 o 
   6  -5   8       56.24       58.14      3.52 o 
   7  -5   8       13.45       14.20      2.14 o 
   8  -5   8       33.64       39.24      3.68 o 
  -9  -4   8       12.56       19.07      3.62 o 
  -8  -4   8       13.74       14.58      1.86 o 
  -7  -4   8        3.72        4.28      1.94 o 
  -6  -4   8      103.60       94.46      4.16 o 
  -5  -4   8       81.22       75.86      4.97 o 
  -4  -4   8      165.78      157.39      6.29 o 
  -3  -4   8      258.32      228.19     18.48 o 
  -2  -4   8       80.38       80.55      2.33 o 
  -1  -4   8      128.67      139.10      2.58 o 
   0  -4   8      127.34      129.36      2.54 o 
   1  -4   8       29.93       27.24      1.14 o 
   2  -4   8      234.39      237.79      4.52 o 
   3  -4   8       22.28       20.26      1.34 o 
   4  -4   8       61.35       55.07      2.20 o 
   5  -4   8      237.01      215.78      6.41 o 
   6  -4   8      167.52      153.78      5.58 o 
   7  -4   8      211.51      192.55      6.75 o 
   8  -4   8        1.52        5.91      1.35 o 
   9  -4   8       13.52       15.73      2.21 o 
  -9  -3   8       26.78       35.81      4.61 o 
  -8  -3   8       24.69       24.99      2.48 o 
  -7  -3   8       12.14       16.47      3.17 o 
  -6  -3   8        6.57       11.76      1.62 o 
  -5  -3   8      173.05      142.05      4.28 o 
  -4  -3   8       46.36       41.59      1.70 o 
  -3  -3   8      631.02      632.12      8.54 o 
  -2  -3   8       55.28       51.85      1.64 o 
  -1  -3   8     1388.23     1388.77     14.74 o 
   0  -3   8       63.83       60.51      1.51 o 
   1  -3   8      883.49      969.11      9.90 o 
   2  -3   8        5.64        6.04      0.73 o 
   3  -3   8      176.45      154.04      3.48 o 
   4  -3   8      107.70      100.30      3.13 o 
   5  -3   8      634.69      635.12      9.35 o 
   6  -3   8      116.49      109.12      4.55 o 
   7  -3   8       48.74       49.56      3.18 o 
   8  -3   8        6.51        8.43      1.62 o 
   9  -3   8       85.67       90.73      4.86 o 
  -8  -2   8       28.21       29.65      3.33 o 
  -7  -2   8        2.63        5.79      0.86 o 
  -6  -2   8      327.56      309.06      6.94 o 
  -5  -2   8      110.42      105.49      2.91 o 
  -4  -2   8       77.43       70.93      2.18 o 
  -3  -2   8      385.60      446.04      6.43 o 
  -2  -2   8      163.80      156.43      3.77 o 
  -1  -2   8      724.49      801.95      7.83 o 
   0  -2   8      188.07      185.92      2.70 o 
   1  -2   8      507.99      540.58      7.17 o 
   2  -2   8       19.51       19.06      1.02 o 
   3  -2   8      120.81      119.39      2.91 o 
   4  -2   8       62.00       58.79      2.11 o 
   5  -2   8     1096.79     1101.25     13.90 o 
   6  -2   8       69.10       66.07      2.54 o 
   7  -2   8      398.87      354.11      8.97 o 
   8  -2   8      128.84      116.10      5.01 o 
   9  -2   8        2.80        7.03      1.46 o 
  10  -2   8       22.58       21.41      3.68 o 
 -10  -1   8        0.54        0.67      1.30 o 
  -9  -1   8       38.15       39.17      3.72 o 
  -8  -1   8        0.74        3.20      0.85 o 
  -7  -1   8       37.65       38.64      3.23 o 
  -6  -1   8      104.23      101.86      2.94 o 
  -5  -1   8       30.69       29.38      1.39 o 
  -4  -1   8       70.68       67.20      2.28 o 
  -3  -1   8      105.87      115.16      2.55 o 
  -2  -1   8       11.84       13.27      0.85 o 
  -1  -1   8     1551.39     1608.85     20.25 o 
   0  -1   8     3455.78     3879.70     32.73 o 
   1  -1   8      788.77      884.41     10.08 o 
   2  -1   8        9.35        8.19      0.83 o 
   3  -1   8      615.81      616.45      8.29 o 
   4  -1   8      304.83      284.40      6.42 o 
   5  -1   8      136.11      132.55      4.38 o 
   6  -1   8      152.72      142.61      4.90 o 
   7  -1   8       29.90       36.03      2.66 o 
   8  -1   8      120.98      102.51      4.56 o 
   9  -1   8       19.01       21.58      4.04 o 
  10  -1   8        8.41        8.31      2.74 o 
 -10   0   8       21.40       25.45      3.91 o 
  -9   0   8       20.84       22.32      3.75 o 
  -8   0   8        1.25        1.94      1.37 o 
  -7   0   8       27.12       27.03      3.48 o 
  -6   0   8      117.30       97.59      3.67 o 
  -5   0   8        5.65        5.88      0.70 o 
  -4   0   8      426.86      557.59      7.48 o 
  -3   0   8        7.28        6.03      1.04 o 
  -2   0   8      525.17      546.45     10.04 o 
  -1   0   8      326.71      355.25      8.46 o 
   0   0   8     1236.36     1538.14     19.39 o 
   1   0   8      397.23      406.99      6.68 o 
   2   0   8     5678.58     6016.34     71.44 o 
   3   0   8        0.07        0.05      0.40 o 
   4   0   8      652.18      645.54     10.95 o 
   5   0   8       28.36       27.98      2.06 o 
   6   0   8      307.28      279.25     23.29 o 
   7   0   8        0.39        3.40      0.96 o 
   8   0   8       19.49       19.39      2.34 o 
   9   0   8        0.01        4.31      1.75 o 
  10   0   8       38.64       55.33      6.90 o 
 -10   1   8        0.48        2.48      1.35 o 
  -9   1   8       37.81       39.47      4.12 o 
  -8   1   8        0.88        1.68      1.47 o 
  -7   1   8       36.06       34.19      3.58 o 
  -6   1   8      103.50       96.41      3.68 o 
  -5   1   8       29.79       26.17      1.60 o 
  -4   1   8       73.83       73.07      2.14 o 
  -3   1   8      105.22      113.79      2.26 o 
  -2   1   8        8.49       11.15      0.68 o 
  -1   1   8     1535.52     1567.03     28.19 o 
   1   1   8      783.16      869.20     17.46 o 
   2   1   8        6.73        7.15      1.37 o 
   3   1   8      612.74      628.11     15.00 o 
   4   1   8      294.77      275.79      6.16 o 
   5   1   8      137.01      121.95      4.06 o 
   6   1   8      148.89      140.13      4.64 o 
   7   1   8       28.94       32.15      2.41 o 
   8   1   8      121.58       91.76      6.94 o 
   9   1   8       18.68       20.83      3.93 o 
  10   1   8        8.12        8.77      2.76 o 
 -10   2   8        4.73        6.63      2.00 o 
  -9   2   8       18.52       14.66      3.13 o 
  -8   2   8       27.15       27.49      4.31 o 
  -7   2   8        2.91        8.42      2.29 o 
  -6   2   8      332.24      303.94     11.40 o 
  -5   2   8      111.78      102.56     10.18 o 
  -4   2   8       80.45       72.15      2.62 o 
  -3   2   8      367.16      438.15      5.78 o 
  -2   2   8      159.90      155.22      3.18 o 
   2   2   8       17.55       15.61      1.06 o 
   3   2   8      120.87      121.38      5.55 o 
   4   2   8       61.99       66.75      4.40 o 
   6   2   8       68.73       67.30      5.24 o 
   7   2   8      400.52      341.09     13.42 o 
   8   2   8      127.67      127.13      8.08 o 
   9   2   8        2.25        3.30      1.60 o 
  10   2   8       22.34       22.21      4.00 o 
  -9   3   8       26.37       29.56      4.57 o 
  -8   3   8       26.40       22.26      3.95 o 
  -7   3   8       12.50       12.73      2.95 o 
  -6   3   8        6.42        7.49      2.15 o 
  -5   3   8      175.54      143.79      7.09 o 
  -4   3   8       45.85       39.10      2.00 o 
  -3   3   8      625.54      603.82     10.17 o 
  -2   3   8       56.65       52.88      1.87 o 
  -1   3   8     1409.75     1389.39     28.27 o 
   1   3   8      883.68      932.54     20.24 o 
   2   3   8        5.30        4.50      1.43 o 
   3   3   8      175.35      158.64      6.73 o 
   4   3   8      108.37       83.81      5.24 o 
   5   3   8      636.48      606.85     17.73 o 
   6   3   8      116.72      119.24      7.28 o 
   7   3   8       45.41       47.86      5.58 o 
   8   3   8        6.40        4.69      1.51 o 
   9   3   8       87.52       95.80      7.45 o 
  -9   4   8       11.89       19.14      3.55 o 
  -8   4   8       13.56        8.84      2.34 o 
  -7   4   8        3.91        5.03      1.91 o 
  -6   4   8      100.91       97.70      6.29 o 
  -5   4   8       80.13       69.65      5.03 o 
  -4   4   8      160.90      152.70      8.26 o 
  -3   4   8      261.58      246.14      5.59 o 
  -2   4   8       82.68       85.20      4.38 o 
  -1   4   8      128.30      137.62      5.47 o 
   0   4   8      123.26      123.07      4.78 o 
   1   4   8       28.90       24.44      2.31 o 
   3   4   8       21.73       23.62      3.26 o 
   4   4   8       64.59       55.33      4.52 o 
   5   4   8      235.39      219.37      9.78 o 
   6   4   8      170.09      149.19      8.46 o 
   7   4   8      210.37      200.50     10.29 o 
   8   4   8        1.40        2.36      1.33 o 
   9   4   8       14.48       19.99      3.96 o 
  -9   5   8        9.47       13.90      3.03 o 
  -8   5   8       14.25       15.88      3.22 o 
  -7   5   8        8.88       14.79      2.95 o 
  -6   5   8      109.62      105.52      6.65 o 
  -5   5   8        0.20        0.27      1.05 o 
  -4   5   8      235.04      215.61      8.83 o 
  -3   5   8       17.35       17.90      2.67 o 
  -2   5   8       89.03       90.54      4.63 o 
  -1   5   8      234.28      214.93      7.73 o 
   0   5   8      298.35      285.80      6.32 o 
   3   5   8       29.30       24.15      3.51 o 
   4   5   8      237.59      235.55     10.06 o 
   5   5   8       36.47       37.09      4.80 o 
   6   5   8       55.73       66.77      5.58 o 
   7   5   8       12.63       11.04      3.01 o 
   8   5   8       32.56       24.84      4.27 o 
  -8   6   8       18.76       24.04      4.19 o 
  -7   6   8        8.00       10.88      2.67 o 
  -6   6   8        0.61        1.68      1.62 o 
  -5   6   8       25.87       26.02      3.79 o 
  -4   6   8       21.45       21.37      3.24 o 
  -3   6   8       32.48       33.81      2.53 o 
  -2   6   8      163.82      156.14      8.18 o 
  -1   6   8       15.45       15.65      2.82 o 
   0   6   8      237.28      203.99      8.96 o 
   4   6   8       34.18       39.67      4.88 o 
   5   6   8       22.91       29.37      4.36 o 
   6   6   8      123.97      128.60      8.20 o 
   7   6   8        5.97        8.83      2.06 o 
   8   6   8       56.97       53.22      6.67 o 
  -7   7   8       23.50       26.63      3.01 o 
  -6   7   8       32.40       34.14      3.29 o 
  -5   7   8       48.04       49.61      4.88 o 
  -4   7   8       37.25       29.18      4.42 o 
  -3   7   8       15.60       14.24      3.28 o 
  -2   7   8       22.60       24.97      4.06 o 
  -1   7   8      137.35      132.55      7.66 o 
   4   7   8       18.85       19.25      3.56 o 
   5   7   8       18.06       26.68      4.25 o 
   6   7   8       29.10       27.83      4.48 o 
   7   7   8       20.66       28.65      4.99 o 
  -6   8   8       15.28       14.22      3.09 o 
  -5   8   8       14.39       15.95      3.30 o 
  -4   8   8       36.16       39.06      5.28 o 
  -3   8   8       17.55       17.38      3.47 o 
   4   8   8        2.13        3.13      1.28 o 
   5   8   8       44.64       45.42      5.76 o 
   4   9   8        2.59        2.71      1.58 o 
  -4  -9   9       40.17       47.10      3.67 o 
  -3  -9   9        8.46       12.00      1.85 o 
  -2  -9   9        0.54        0.90      0.90 o 
  -1  -9   9       18.41       23.33      2.56 o 
   0  -9   9       10.32       10.01      2.40 o 
   1  -9   9        0.27        0.42      1.22 o 
   2  -9   9       42.28       50.75      3.39 o 
   3  -9   9       10.41       17.05      2.40 o 
  -6  -8   9       22.96       24.13      3.95 o 
  -5  -8   9       15.35       18.05      2.25 o 
  -4  -8   9       80.77       87.88      4.40 o 
  -3  -8   9       10.54       10.16      1.71 o 
  -2  -8   9       58.82       54.77      3.33 o 
  -1  -8   9        4.07        7.90      1.36 o 
   0  -8   9       12.92       13.60      1.71 o 
   1  -8   9       19.63       18.39      3.53 o 
   2  -8   9      297.13      274.83      6.43 o 
   3  -8   9        1.11        1.02      0.98 o 
   4  -8   9       27.93       32.68      3.25 o 
   5  -8   9        5.12        6.50      1.25 o 
  -7  -7   9       17.87       24.35      2.75 o 
  -6  -7   9        3.24        3.45      2.19 o 
  -5  -7   9       70.75       69.52      4.89 o 
  -4  -7   9       43.48       45.93      3.93 o 
  -3  -7   9       15.89       15.74      1.99 o 
  -2  -7   9       21.03       22.03      2.35 o 
  -1  -7   9      113.83      108.58      4.43 o 
   0  -7   9      200.09      187.74      4.72 o 
   1  -7   9       91.75       89.66      2.66 o 
   2  -7   9       71.86       78.44      3.17 o 
   3  -7   9       45.01       47.57      2.43 o 
   4  -7   9       42.15       40.99      3.06 o 
   5  -7   9       99.02      100.85      4.73 o 
   6  -7   9        5.86        5.20      1.94 o 
   7  -7   9       11.16       18.80      2.40 o 
  -8  -6   9        3.07        3.90      1.32 o 
  -7  -6   9       17.44       16.21      2.12 o 
  -6  -6   9       35.32       28.90      4.80 o 
  -5  -6   9      154.27      138.39      5.38 o 
  -4  -6   9       34.94       33.78      2.66 o 
  -3  -6   9       16.12       17.92      2.07 o 
  -2  -6   9        5.19        6.87      1.15 o 
  -1  -6   9      209.24      212.53      4.76 o 
   0  -6   9        3.51        4.29      0.60 o 
   1  -6   9      340.08      328.00      5.32 o 
   2  -6   9      165.03      159.52      3.58 o 
   3  -6   9      140.74      132.02      4.85 o 
   4  -6   9        1.68        3.78      1.89 o 
   5  -6   9       29.70       34.40      3.11 o 
   6  -6   9       14.34       19.31      2.39 o 
   7  -6   9       34.69       31.44      3.27 o 
   8  -6   9        5.04        5.81      1.79 o 
  -8  -5   9        9.26        9.64      1.49 o 
  -7  -5   9        2.49        6.92      1.51 o 
  -6  -5   9       14.24       10.76      1.66 o 
  -5  -5   9       88.42       90.09      4.00 o 
  -4  -5   9       12.23       17.24      2.42 o 
  -3  -5   9      150.90      132.97      5.48 o 
  -2  -5   9       29.84       28.20      1.49 o 
  -1  -5   9      486.78      479.35     11.93 o 
   0  -5   9       39.57       40.69      1.48 o 
   1  -5   9      567.49      582.82      7.40 o 
   2  -5   9       32.57       34.46      1.49 o 
   3  -5   9      142.93      151.29      3.83 o 
   4  -5   9       47.62       47.39      2.85 o 
   5  -5   9      595.31      598.06     12.45 o 
   6  -5   9      113.67      104.61      6.27 o 
   7  -5   9        2.40        6.21      2.57 o 
   8  -5   9        3.45        8.43      1.95 o 
  -9  -4   9       11.81       23.46      3.62 o 
  -8  -4   9        8.90        7.78      1.34 o 
  -7  -4   9       13.37       14.54      1.86 o 
  -6  -4   9      252.44      220.74      6.49 o 
  -5  -4   9      199.40      189.53      5.70 o 
  -4  -4   9      115.82      113.46      5.46 o 
  -3  -4   9       78.65       69.36      3.00 o 
  -2  -4   9      384.97      395.23      6.14 o 
  -1  -4   9      436.96      450.71      8.08 o 
   0  -4   9      240.10      221.59      3.57 o 
   1  -4   9      299.92      310.78      4.60 o 
   2  -4   9      301.68      310.04      4.78 o 
   3  -4   9        7.27        7.14      0.91 o 
   4  -4   9      174.88      166.67      7.37 o 
   5  -4   9       55.77       53.52      3.07 o 
   6  -4   9      192.00      185.77      6.28 o 
   7  -4   9       53.08       51.07      3.33 o 
   8  -4   9      104.52      103.98      5.04 o 
   9  -4   9        9.34        9.69      1.53 o 
  -8  -3   9      105.24       97.47      4.36 o 
  -7  -3   9      123.84      103.52      4.23 o 
  -6  -3   9       25.10       26.16      2.07 o 
  -5  -3   9       74.81       66.72      3.45 o 
  -4  -3   9      259.82      254.39      5.64 o 
  -3  -3   9      345.89      335.71      5.59 o 
  -2  -3   9      643.28      696.70      8.73 o 
  -1  -3   9      381.12      374.74      4.59 o 
   0  -3   9     1625.42     1677.80     15.62 o 
   1  -3   9       11.81       14.62      1.11 o 
   2  -3   9      182.57      201.90      4.00 o 
   3  -3   9       39.53       37.91      1.63 o 
   4  -3   9      131.68      128.23      3.38 o 
   5  -3   9       12.84       19.19      1.37 o 
   6  -3   9      572.41      536.19     11.38 o 
   7  -3   9        0.38        2.30      1.44 o 
   8  -3   9       76.52       76.32      4.21 o 
   9  -3   9        0.10        1.35      1.09 o 
  -8  -2   9       15.56       17.46      3.05 o 
  -7  -2   9       19.24       23.25      1.66 o 
  -6  -2   9      505.40      457.40      7.61 o 
  -5  -2   9       74.46       72.69      2.40 o 
  -4  -2   9       65.07       72.98      2.25 o 
  -3  -2   9      285.88      275.20      4.74 o 
  -2  -2   9     2222.78     2265.89     28.80 o 
  -1  -2   9      156.42      146.71      2.48 o 
   0  -2   9      309.66      390.28      4.61 o 
   1  -2   9       65.34       73.36      1.71 o 
   2  -2   9      240.13      224.80      4.11 o 
   3  -2   9      222.30      220.31      4.26 o 
   4  -2   9      142.30      130.60      3.34 o 
   5  -2   9       52.23       53.13      2.95 o 
   6  -2   9       33.01       35.88      2.58 o 
   7  -2   9      192.79      174.94      6.02 o 
   8  -2   9      172.81      161.25      6.09 o 
   9  -2   9        5.41        7.03      1.78 o 
 -10  -1   9        0.88       -0.90      1.20 o 
  -9  -1   9       21.99       24.13      3.51 o 
  -8  -1   9       42.86       47.88      4.21 o 
  -7  -1   9      300.59      249.19     14.00 o 
  -6  -1   9      156.60      146.66      3.64 o 
  -5  -1   9      208.44      189.87      4.01 o 
  -4  -1   9       35.70       37.65      1.50 o 
  -3  -1   9      879.36      900.88     10.82 o 
  -2  -1   9       50.87       44.57      2.94 o 
  -1  -1   9      457.40      517.38      8.32 o 
   0  -1   9     3505.87     3847.42     37.97 o 
   1  -1   9     1596.54     1731.84     18.25 o 
   2  -1   9      166.92      178.81      3.48 o 
   3  -1   9      997.36      994.74     12.09 o 
   4  -1   9      802.40      859.44     13.84 o 
   5  -1   9      588.22      482.14      9.93 o 
   6  -1   9       83.12       81.43      3.96 o 
   7  -1   9       14.95       15.77      2.08 o 
   8  -1   9       15.58       15.44      2.12 o 
   9  -1   9       75.45       78.60      4.19 o 
  10  -1   9       28.11       27.98      4.77 o 
 -10   0   9        0.11       -1.18      1.18 o 
  -9   0   9        2.78        1.81      1.28 o 
  -8   0   9       16.36       12.14      2.73 o 
  -7   0   9        1.74        3.39      1.35 o 
  -6   0   9      104.35       99.00      3.69 o 
  -5   0   9       38.41       43.19      2.50 o 
  -4   0   9       34.49       38.69      1.88 o 
  -3   0   9      317.42      314.39      4.69 o 
  -2   0   9       94.32       90.01      3.91 o 
  -1   0   9     3566.63     3940.18     66.10 o 
   0   0   9      478.87      518.36      8.08 o 
   1   0   9     3610.65     3697.16     44.77 o 
   2   0   9      151.95      159.68      3.92 o 
   3   0   9      203.72      190.79      4.70 o 
   4   0   9        2.99        4.17      0.91 o 
   5   0   9      566.65      526.14     24.53 o 
   6   0   9        1.91        4.37      1.93 o 
   7   0   9      773.55      615.46     12.27 o 
   8   0   9        0.84        2.68      1.09 o 
   9   0   9       10.65        7.76      2.48 o 
  10   0   9       13.86       14.81      3.11 o 
 -10   1   9        0.78        1.91      1.41 o 
  -9   1   9       22.02       25.41      4.27 o 
  -8   1   9       43.82       38.98      4.08 o 
  -7   1   9      305.48      262.39     10.67 o 
  -6   1   9      154.08      140.61      7.19 o 
  -5   1   9      213.93      187.43      4.93 o 
  -4   1   9       32.53       31.45      1.19 o 
  -3   1   9      875.35      891.63     10.36 o 
  -2   1   9       51.81       50.38      2.46 o 
  -1   1   9      480.36      523.56     11.38 o 
   0   1   9     3491.61     3931.34     65.26 o 
   1   1   9     1612.50     1758.33     31.98 o 
   2   1   9      165.67      187.33      6.27 o 
   3   1   9     1001.83      992.62     21.58 o 
   4   1   9      790.69      857.09     13.64 o 
   5   1   9      586.79      552.12     10.10 o 
   6   1   9       83.08       73.98      6.21 o 
   7   1   9       14.17       15.65      2.46 o 
   8   1   9       14.80       13.86      3.32 o 
   9   1   9       75.64       77.52      6.61 o 
  10   1   9       28.76       30.97      5.03 o 
 -10   2   9        8.89        5.89      2.12 o 
  -9   2   9       11.41       12.89      2.80 o 
  -8   2   9       15.12       18.39      3.45 o 
  -7   2   9       20.06       23.83      3.77 o 
  -6   2   9      502.79      459.76     14.81 o 
  -5   2   9       72.22       69.21      4.71 o 
  -4   2   9       68.26       75.53      2.62 o 
  -3   2   9      282.75      278.20      4.15 o 
  -2   2   9     2228.00     2253.75     23.31 o 
  -1   2   9      157.38      145.79      4.78 o 
   2   2   9      242.05      227.03      4.68 o 
   3   2   9      220.25      216.43      7.85 o 
   4   2   9      139.53      134.59      6.56 o 
   5   2   9       51.68       49.77      4.38 o 
   6   2   9       32.44       43.02      4.35 o 
   7   2   9      191.74      167.73      9.05 o 
   8   2   9      177.91      165.71      9.59 o 
   9   2   9        5.16        9.03      2.25 o 
  -9   3   9        2.29        2.21      1.30 o 
  -8   3   9      107.83       88.37      6.59 o 
  -7   3   9      124.51      115.95      7.26 o 
  -6   3   9       23.23       18.97      3.37 o 
  -5   3   9       74.47       67.57      4.82 o 
  -4   3   9      263.20      213.48      8.69 o 
  -3   3   9      343.52      327.62      6.48 o 
  -2   3   9      639.32      694.82     10.71 o 
  -1   3   9      381.30      367.34     10.35 o 
   2   3   9      183.95      207.60      4.86 o 
   3   3   9       40.35       41.65      3.43 o 
   4   3   9      140.26      132.34      6.73 o 
   5   3   9       13.48       15.97      3.18 o 
   6   3   9      571.19      516.75     16.93 o 
   7   3   9        0.36        0.50      1.47 o 
   8   3   9       76.14       78.32      6.44 o 
   9   3   9        0.09        4.44      1.79 o 
  -9   4   9       11.41       13.51      3.15 o 
  -8   4   9        8.40        5.55      2.13 o 
  -7   4   9       13.03       11.47      2.80 o 
  -6   4   9      253.80      208.16      9.70 o 
  -5   4   9      198.34      192.25      8.69 o 
  -4   4   9      117.99      119.68      6.23 o 
  -3   4   9       79.22       72.93      4.54 o 
  -2   4   9      382.91      400.39     11.57 o 
  -1   4   9      445.50      458.50     12.10 o 
   1   4   9      294.70      303.20      9.53 o 
   3   4   9        6.52        2.73      1.26 o 
   4   4   9      175.10      173.43      8.16 o 
   5   4   9       56.22       46.85      4.56 o 
   6   4   9      197.88      186.49      9.74 o 
   7   4   9       52.86       45.40      5.76 o 
   8   4   9      106.33      108.47      7.78 o 
   9   4   9        8.86       12.66      2.78 o 
  -8   5   9       10.30       16.35      3.26 o 
  -7   5   9        2.59        6.58      2.17 o 
  -6   5   9       15.55       12.05      2.55 o 
  -5   5   9       86.24       76.17      5.47 o 
  -4   5   9       13.54       13.49      2.69 o 
  -3   5   9      149.31      111.03      5.85 o 
  -2   5   9       31.86       28.80      2.69 o 
  -1   5   9      492.97      482.39     12.79 o 
   0   5   9       40.15       45.96      3.60 o 
   1   5   9      572.98      575.35     15.65 o 
   3   5   9      143.79      146.60      7.45 o 
   4   5   9       48.92       44.18      4.27 o 
   5   5   9      605.85      599.88     18.93 o 
   6   5   9      113.38       92.90      7.01 o 
   7   5   9        2.54        4.08      1.64 o 
   8   5   9        3.67        6.29      2.15 o 
  -8   6   9        2.95        8.12      2.27 o 
  -7   6   9       18.43       21.23      3.96 o 
  -6   6   9       34.41       36.16      4.73 o 
  -5   6   9      157.21      135.85      7.45 o 
  -4   6   9       34.26       33.07      3.30 o 
  -3   6   9       14.55       16.62      2.73 o 
  -2   6   9        4.68        4.12      1.66 o 
  -1   6   9      210.83      207.38      9.36 o 
   0   6   9        3.18        4.16      1.62 o 
   4   6   9        1.61        4.59      1.75 o 
   5   6   9       30.43       30.55      4.73 o 
   6   6   9       14.48       16.53      3.30 o 
   7   6   9       35.63       32.16      5.32 o 
  -7   7   9       17.10       21.53      2.67 o 
  -6   7   9        3.03        4.05      1.31 o 
  -5   7   9       69.44       60.27      5.34 o 
  -4   7   9       43.43       41.55      4.42 o 
  -3   7   9       14.72       14.66      3.30 o 
  -2   7   9       21.30       18.53      3.49 o 
  -1   7   9      117.92       99.15      6.69 o 
   4   7   9       40.74       44.11      5.55 o 
   5   7   9      100.03       93.91      6.94 o 
   6   7   9        5.98       10.43      2.82 o 
   7   7   9       10.83       17.44      3.26 o 
  -6   8   9       23.44       26.17      4.36 o 
  -5   8   9       16.57       18.81      3.91 o 
  -4   8   9       79.91       85.14      6.73 o 
  -3   8   9       10.80        8.83      2.42 o 
   4   8   9       28.08       31.13      4.77 o 
   5   8   9        4.87        8.77      2.46 o 
  -3  -9  10       28.04       40.40      3.66 o 
  -2  -9  10        3.51        7.19      1.48 o 
  -1  -9  10       24.56       28.87      2.87 o 
   0  -9  10       23.18       26.78      4.14 o 
   1  -9  10       70.83       72.51      5.87 o 
   2  -9  10        4.78        8.52      2.50 o 
   3  -9  10        7.19        9.30      2.15 o 
  -5  -8  10       81.05       78.68      4.27 o 
  -4  -8  10       25.20       26.21      3.47 o 
  -3  -8  10        6.97        6.51      1.20 o 
  -2  -8  10       28.46       27.88      3.73 o 
  -1  -8  10       25.28       27.62      2.78 o 
   0  -8  10        1.50        2.63      0.83 o 
   1  -8  10       45.83       36.31      4.61 o 
   2  -8  10       21.24       22.80      5.38 o 
   3  -8  10       30.40       37.40      2.42 o 
   4  -8  10       26.56       35.45      2.83 o 
   5  -8  10       40.45       43.41      6.40 o 
  -7  -7  10        9.69       10.70      1.62 o 
  -6  -7  10       15.56       19.10      5.11 o 
  -5  -7  10       46.23       47.18      3.07 o 
  -4  -7  10       30.69       33.20      3.12 o 
  -3  -7  10       17.06       18.45      2.15 o 
  -2  -7  10      151.72      132.00      5.11 o 
  -1  -7  10       14.15       15.66      1.99 o 
   0  -7  10       22.93       28.48      2.60 o 
   1  -7  10      163.39      153.37      3.63 o 
   2  -7  10       56.44       55.91      2.55 o 
   3  -7  10       12.45       11.75      1.66 o 
   4  -7  10        2.79        5.23      1.26 o 
   5  -7  10       72.49       78.69      6.02 o 
   6  -7  10       88.28       92.71      6.17 o 
  -8  -6  10       14.93       21.59      2.37 o 
  -7  -6  10        7.81        8.93      1.74 o 
  -6  -6  10       41.88       40.94      3.08 o 
  -5  -6  10       16.81       21.82      2.38 o 
  -4  -6  10        8.82        6.68      1.42 o 
  -3  -6  10       51.08       49.29      2.93 o 
  -2  -6  10      269.91      242.80      6.81 o 
  -1  -6  10       11.24       11.40      2.94 o 
   0  -6  10      324.57      311.81      5.09 o 
   1  -6  10        4.63        6.29      1.24 o 
   2  -6  10      446.97      454.43      7.43 o 
   3  -6  10       13.03       16.27      2.01 o 
   4  -6  10      330.67      311.81      8.35 o 
   5  -6  10        5.92       10.78      1.80 o 
   6  -6  10       20.52       23.84      2.71 o 
   7  -6  10        2.85        3.59      1.09 o 
  -8  -5  10       27.56       27.82      2.79 o 
  -7  -5  10       26.50       24.27      2.60 o 
  -6  -5  10       77.69       58.93      3.28 o 
  -5  -5  10       19.20       20.05      2.19 o 
  -4  -5  10      117.58      109.97      4.32 o 
  -3  -5  10      109.58      102.80      4.03 o 
  -2  -5  10      308.09      311.48      7.39 o 
  -1  -5  10      345.85      332.72      5.86 o 
   0  -5  10      354.03      360.82      5.24 o 
   1  -5  10       85.54       88.47      4.74 o 
   2  -5  10      339.72      332.31      5.30 o 
   3  -5  10       41.17       40.21      1.88 o 
   4  -5  10       66.17       66.11      4.09 o 
   5  -5  10       17.14       20.85      2.43 o 
   6  -5  10      382.99      360.88      9.58 o 
   7  -5  10       13.06       16.21      2.29 o 
   8  -5  10       25.00       26.63      2.99 o 
  -9  -4  10        3.06        7.11      1.89 o 
  -8  -4  10       29.13       26.17      3.68 o 
  -7  -4  10        5.42        8.80      1.35 o 
  -6  -4  10      170.88      153.43      5.51 o 
  -5  -4  10       94.23       93.27      3.86 o 
  -4  -4  10       29.34       25.77      2.40 o 
  -3  -4  10      104.99       98.20      3.73 o 
  -2  -4  10      221.29      212.94      9.01 o 
  -1  -4  10     1691.45     1727.11     16.34 o 
   0  -4  10      111.71      100.73      2.28 o 
   1  -4  10      505.67      554.02      6.91 o 
   2  -4  10        6.94        8.55      0.82 o 
   3  -4  10      216.73      207.00      4.53 o 
   4  -4  10      157.62      150.15      3.89 o 
   5  -4  10      328.23      306.94      9.33 o 
   6  -4  10       68.86       67.04      4.02 o 
   7  -4  10       95.45       97.05      4.72 o 
   8  -4  10      119.17      112.33      5.31 o 
   9  -4  10        8.72       13.50      1.98 o 
  -8  -3  10        5.55        8.79      2.04 o 
  -7  -3  10      337.62      296.64      7.63 o 
  -6  -3  10      130.35      121.41      4.39 o 
  -5  -3  10      105.50      102.13      3.03 o 
  -4  -3  10       51.95       42.32      2.23 o 
  -3  -3  10     1065.70     1098.96     13.49 o 
  -2  -3  10      246.12      254.53      5.70 o 
  -1  -3  10      273.97      304.53      4.01 o 
   0  -3  10      286.43      274.12      3.91 o 
   1  -3  10      708.98      786.72      8.62 o 
   2  -3  10       28.47       27.71      1.36 o 
   3  -3  10      505.87      513.96      7.76 o 
   4  -3  10       40.66       41.21      1.87 o 
   5  -3  10      103.00       99.16      3.14 o 
   6  -3  10        1.55        2.82      1.10 o 
   7  -3  10       80.91       84.03      4.18 o 
   8  -3  10       19.35       16.43      2.27 o 
   9  -3  10       25.38       30.79      3.25 o 
  -8  -2  10       96.05       89.43      5.85 o 
  -7  -2  10       26.90       33.94      3.11 o 
  -6  -2  10      186.71      169.51      4.14 o 
  -5  -2  10      179.76      182.73      4.09 o 
  -4  -2  10       33.33       36.51      1.56 o 
  -3  -2  10      430.04      427.95      6.51 o 
  -2  -2  10      873.33      871.47     12.88 o 
  -1  -2  10      286.53      296.70      4.13 o 
   0  -2  10     1569.40     1716.50     15.68 o 
   1  -2  10     1096.59     1204.17     13.60 o 
   2  -2  10      101.40      102.70      3.01 o 
   3  -2  10      257.16      248.88      4.73 o 
   4  -2  10       46.73       41.47      1.87 o 
   5  -2  10      368.02      344.57      6.37 o 
   6  -2  10       93.47       89.30      3.12 o 
   7  -2  10      285.90      242.89      7.38 o 
   8  -2  10       23.52       23.17      2.68 o 
   9  -2  10       32.98       36.31      3.40 o 
 -10  -1  10       13.69        8.08      1.87 o 
  -9  -1  10       30.52       22.40      3.51 o 
  -8  -1  10       21.28       25.43      3.83 o 
  -7  -1  10      198.50      180.10      8.50 o 
  -6  -1  10       60.49       56.13      5.53 o 
  -5  -1  10       24.06       26.77      1.69 o 
  -4  -1  10       35.52       32.10      1.38 o 
  -3  -1  10      126.92      134.73      2.87 o 
  -2  -1  10      212.86      223.39      4.32 o 
  -1  -1  10      618.35      708.89     10.15 o 
   0  -1  10     2463.09     2767.06     33.86 o 
   1  -1  10      717.45      745.66      9.05 o 
   2  -1  10      520.75      532.97      7.34 o 
   3  -1  10      171.85      178.58      4.20 o 
   4  -1  10     1238.38     1355.64     16.11 o 
   5  -1  10      174.54      169.72      5.24 o 
   6  -1  10     1188.62     1066.53     17.69 o 
   7  -1  10        8.37        8.74      1.62 o 
   8  -1  10       27.48       27.11      2.81 o 
   9  -1  10       35.21       42.88      3.23 o 
 -10   0  10       12.63        9.99      2.34 o 
  -9   0  10        5.12        7.20      2.00 o 
  -8   0  10       30.76       22.74      3.79 o 
  -7   0  10       45.80       48.57      4.29 o 
  -6   0  10      480.55      446.13     14.16 o 
  -5   0  10      100.40       93.93      3.82 o 
  -4   0  10       43.49       46.08      1.58 o 
  -3   0  10       11.42       12.55      1.68 o 
  -2   0  10     1008.53      967.16     12.82 o 
  -1   0  10        3.62       58.17      3.11 o 
   0   0  10    16661.55    17643.07    206.75 o 
   1   0  10       83.22       89.10      5.06 o 
   2   0  10       72.47       79.71      2.71 o 
   3   0  10        3.88        3.35      0.75 o 
   4   0  10     2373.74     2381.78     31.65 o 
   5   0  10        0.69        0.12      0.96 o 
   6   0  10        2.07        5.24      1.17 o 
   7   0  10        2.60        3.44      1.08 o 
   8   0  10       72.08       74.14      5.08 o 
   9   0  10       20.16       33.39      5.32 o 
 -10   1  10       13.76       13.19      2.50 o 
  -9   1  10       30.89       35.68      4.86 o 
  -8   1  10       22.67       15.74      3.26 o 
  -7   1  10      196.35      178.79      8.84 o 
  -6   1  10       61.36       63.62      4.73 o 
  -5   1  10       24.43       25.96      2.78 o 
  -4   1  10       38.15       37.24      3.89 o 
  -3   1  10      124.22      132.30      2.51 o 
  -2   1  10      205.86      213.99      6.23 o 
  -1   1  10      607.15      681.99     14.64 o 
   0   1  10     2457.69     2755.35     34.03 o 
   1   1  10      712.42      737.04     15.53 o 
   2   1  10      513.30      528.21     12.81 o 
   3   1  10      169.99      169.26      6.65 o 
   4   1  10     1239.62     1340.88     29.03 o 
   5   1  10      177.83      177.99      5.20 o 
   6   1  10     1182.69     1047.19     17.26 o 
   7   1  10        9.49       10.76      1.68 o 
   8   1  10       28.30       27.22      4.44 o 
   9   1  10       35.14       39.47      5.78 o 
 -10   2  10        3.00        5.91      1.83 o 
  -9   2  10       23.76       22.17      3.91 o 
  -8   2  10       97.26       80.97      6.31 o 
  -7   2  10       27.57       26.30      3.95 o 
  -6   2  10      188.67      161.04      8.12 o 
  -5   2  10      182.26      164.11      7.78 o 
  -4   2  10       34.04       37.07      3.30 o 
  -3   2  10      438.74      446.08      7.68 o 
  -2   2  10      868.60      880.88     10.07 o 
  -1   2  10      296.95      301.96      7.89 o 
   1   2  10     1100.01     1216.45     24.11 o 
   2   2  10      104.55       95.86      4.67 o 
   3   2  10      261.20      255.91      8.73 o 
   4   2  10       44.20       38.06      3.51 o 
   5   2  10      369.16      332.42     11.86 o 
   6   2  10       90.77       82.04      6.10 o 
   7   2  10      280.82      257.43     11.44 o 
   8   2  10       23.47       31.89      5.01 o 
   9   2  10       32.24       37.93      5.64 o 
  -9   3  10        1.33       -0.95      1.39 o 
  -8   3  10        5.42        6.71      2.12 o 
  -7   3  10      337.54      295.63     12.37 o 
  -6   3  10      132.51      123.78      7.13 o 
  -5   3  10      103.38      103.88      6.16 o 
  -4   3  10       51.75       41.67      3.60 o 
  -3   3  10     1050.47     1089.55     25.16 o 
  -2   3  10      248.63      249.04      7.59 o 
   2   3  10       29.08       30.37      1.71 o 
   3   3  10      498.69      510.67     14.33 o 
   4   3  10       41.27       39.63      3.68 o 
   5   3  10      107.57       90.73      6.06 o 
   6   3  10        1.73        4.14      2.31 o 
   7   3  10       82.88       78.00      6.35 o 
   8   3  10       18.46       14.33      3.55 o 
   9   3  10       26.18       28.40      4.97 o 
  -9   4  10        3.13        3.55      1.70 o 
  -8   4  10       28.67       27.62      4.36 o 
  -7   4  10        5.69        4.80      1.93 o 
  -6   4  10      168.72      144.58      7.95 o 
  -5   4  10       99.36       97.38      6.14 o 
  -4   4  10       27.50       29.07      3.07 o 
  -3   4  10      106.68       96.16      5.36 o 
  -2   4  10      219.68      214.97      7.97 o 
  -1   4  10     1717.86     1733.60     35.13 o 
   1   4  10      505.70      543.63     14.37 o 
   3   4  10      214.52      210.66      8.67 o 
   4   4  10      162.29      150.71      7.61 o 
   5   4  10      326.29      308.44     12.16 o 
   6   4  10       69.60       68.87      5.79 o 
   7   4  10       92.74       83.12      6.75 o 
   8   4  10      121.35      128.70      8.69 o 
   9   4  10        9.06       16.89      3.77 o 
  -8   5  10       28.33       34.71      5.01 o 
  -7   5  10       26.37       16.66      3.34 o 
  -6   5  10       78.00       64.67      5.26 o 
  -5   5  10       19.99       22.17      3.53 o 
  -4   5  10      116.54      110.48      6.23 o 
  -3   5  10      109.01       97.32      5.53 o 
  -2   5  10      312.05      301.04     10.01 o 
  -1   5  10      349.14      338.67     10.24 o 
   0   5  10      354.11      339.40     14.25 o 
   1   5  10       85.58       90.06      5.17 o 
   3   5  10       40.62       41.65      4.00 o 
   4   5  10       66.36       70.41      5.41 o 
   5   5  10       17.86       23.44      3.95 o 
   6   5  10      380.49      353.99     14.60 o 
   7   5  10       13.26       11.06      2.94 o 
   8   5  10       24.77       29.73      4.88 o 
  -8   6  10       15.06       21.48      3.72 o 
  -7   6  10        7.84       10.79      2.67 o 
  -6   6  10       40.55       41.06      4.23 o 
  -5   6  10       16.10       21.60      3.55 o 
  -4   6  10        8.75        9.26      2.33 o 
  -3   6  10       49.78       49.71      4.00 o 
  -2   6  10      281.50      266.12     11.04 o 
  -1   6  10       10.47       11.34      2.57 o 
   0   6  10      323.39      323.36     11.87 o 
   3   6  10       12.66       12.58      2.78 o 
   4   6  10      332.32      343.91     13.29 o 
   5   6  10        5.65       11.86      3.03 o 
   6   6  10       20.57       25.12      4.44 o 
   7   6  10        3.01        2.97      1.52 o 
  -7   7  10        9.84       12.41      2.69 o 
  -6   7  10       16.36       20.45      3.79 o 
  -5   7  10       46.52       38.73      4.14 o 
  -4   7  10       32.13       32.63      4.59 o 
  -3   7  10       17.87       25.41      4.06 o 
  -2   7  10      153.71      129.44      7.91 o 
  -1   7  10       13.87        9.68      2.80 o 
   4   7  10        2.59        3.01      1.66 o 
   5   7  10       71.91       83.81      6.80 o 
   6   7  10       87.62       77.98      6.63 o 
  -5   8  10       82.72       71.86      6.25 o 
  -4   8  10       24.43       22.83      4.02 o 
  -3   8  10        6.58        6.77      2.40 o 
  -2   8  10       28.76       24.63      4.23 o 
   4   8  10       26.97       33.85      5.13 o 
   5   8  10       39.58       41.51      5.70 o 
  -3  -9  11        6.72        9.56      1.75 o 
  -2  -9  11       38.72       44.91      3.79 o 
  -1  -9  11        5.81       11.36      1.77 o 
   0  -9  11       38.69       48.97      4.71 o 
   1  -9  11        9.32       10.64      3.03 o 
   2  -9  11       25.38       27.98      4.48 o 
  -5  -8  11        5.79        8.73      1.54 o 
  -4  -8  11       22.83       29.19      2.87 o 
  -3  -8  11       13.87       13.26      1.82 o 
  -2  -8  11       36.80       30.23      2.93 o 
  -1  -8  11        1.80        2.79      1.97 o 
   0  -8  11      120.54      122.19      5.01 o 
   1  -8  11        2.90        2.78      1.35 o 
   2  -8  11       43.06       44.28      4.27 o 
   3  -8  11        7.98        8.09      1.50 o 
   4  -8  11      104.83      106.65      5.18 o 
   5  -8  11       28.11       31.05      3.16 o 
  -6  -7  11       10.93       13.39      1.85 o 
  -5  -7  11       21.43       26.41      2.77 o 
  -4  -7  11        7.78        9.88      1.60 o 
  -3  -7  11       71.44       68.24      4.19 o 
  -2  -7  11       62.53       60.67      6.21 o 
  -1  -7  11      177.74      168.69      5.84 o 
   0  -7  11       28.03       28.88      2.68 o 
   1  -7  11       20.20       21.55      2.24 o 
   2  -7  11       84.01       87.73      3.27 o 
   3  -7  11      133.37      133.54      5.13 o 
   4  -7  11        6.69        8.41      1.63 o 
   5  -7  11        5.78        6.56      2.58 o 
   6  -7  11       45.57       51.21      3.49 o 
  -7  -6  11       15.05       13.68      2.06 o 
  -6  -6  11       15.87       21.80      2.46 o 
  -5  -6  11       79.13       69.64      3.71 o 
  -4  -6  11       16.93       15.42      1.95 o 
  -3  -6  11      143.13      137.52      5.68 o 
  -2  -6  11       84.20       84.75      3.84 o 
  -1  -6  11      309.46      313.70      7.84 o 
   0  -6  11       36.84       33.97      2.25 o 
   1  -6  11      283.54      273.06      4.87 o 
   2  -6  11       18.12       18.53      1.40 o 
   3  -6  11      150.16      149.71      5.22 o 
   4  -6  11       44.35       45.20      3.90 o 
   5  -6  11      823.27      814.24     15.94 o 
   6  -6  11        2.26        4.15      1.10 o 
   7  -6  11        5.50        7.49      1.54 o 
  -8  -5  11       26.14       26.89      4.08 o 
  -7  -5  11       23.71       22.05      2.44 o 
  -6  -5  11        2.61        4.03      2.29 o 
  -5  -5  11       16.82       18.56      2.29 o 
  -4  -5  11       43.76       41.94      5.79 o 
  -3  -5  11       17.87       19.68      2.12 o 
  -2  -5  11      188.39      177.94      5.89 o 
  -1  -5  11      619.74      601.35     22.05 o 
   0  -5  11       79.30       75.45      2.13 o 
   1  -5  11      349.95      350.61      5.37 o 
   2  -5  11       15.74       16.38      1.25 o 
   3  -5  11      509.71      499.37      8.21 o 
   4  -5  11       16.44       16.72      2.06 o 
   5  -5  11       58.89       53.78      3.29 o 
   6  -5  11      126.27      111.40     11.63 o 
   7  -5  11       78.29       76.22      4.28 o 
   8  -5  11        6.70        5.49      1.21 o 
  -8  -4  11       70.66       70.91      5.24 o 
  -7  -4  11       29.09       29.68      3.96 o 
  -6  -4  11       65.45       56.04      3.05 o 
  -5  -4  11      167.21      149.91      8.12 o 
  -4  -4  11      229.77      208.49     12.81 o 
  -3  -4  11       93.20       88.80      4.24 o 
  -2  -4  11      329.60      347.31      7.58 o 
  -1  -4  11      698.67      673.75     23.65 o 
   0  -4  11      474.46      504.76      6.35 o 
   1  -4  11      188.44      183.14      3.44 o 
   2  -4  11       24.41       21.41      1.41 o 
   3  -4  11      100.43       97.74      3.00 o 
   4  -4  11      109.18      102.88      3.22 o 
   5  -4  11      452.26      415.62      9.73 o 
   6  -4  11       60.80       62.76      3.57 o 
   7  -4  11        5.40        9.64      1.74 o 
   8  -4  11       63.91       49.42      6.66 o 
  -8  -3  11       58.62       54.53      4.35 o 
  -7  -3  11        5.42        6.14      1.87 o 
  -6  -3  11      133.57      114.63      4.24 o 
  -5  -3  11      108.03       98.47      3.11 o 
  -4  -3  11      114.80      110.82      3.06 o 
  -3  -3  11      149.27      139.74      4.15 o 
  -2  -3  11      726.52      742.27     12.00 o 
  -1  -3  11      125.87      128.60      2.92 o 
   0  -3  11      456.89      547.61      6.41 o 
   1  -3  11       24.79       24.94      1.07 o 
   2  -3  11       69.52       74.69      2.34 o 
   3  -3  11       45.99       46.66      2.56 o 
   4  -3  11       18.71       24.29      2.10 o 
   5  -3  11       39.44       32.14      1.84 o 
   6  -3  11      273.45      231.36      6.95 o 
   7  -3  11        9.97        9.65      1.72 o 
   8  -3  11       22.44       28.17      3.07 o 
   9  -3  11       23.48       34.67      4.10 o 
  -8  -2  11       90.60       98.58      6.12 o 
  -7  -2  11       94.06       91.98      3.86 o 
  -6  -2  11      141.14      121.22      4.29 o 
  -5  -2  11       76.73       77.72      2.53 o 
  -4  -2  11       84.55       79.43      3.04 o 
  -3  -2  11      517.50      571.76      9.56 o 
  -2  -2  11       30.90       34.28      2.32 o 
  -1  -2  11      255.58      266.32      5.42 o 
   0  -2  11     2915.07     3176.15     27.62 o 
   1  -2  11        8.92        7.66      0.74 o 
   2  -2  11       26.07       30.83      1.40 o 
   3  -2  11        2.11        2.73      0.61 o 
   4  -2  11      351.93      326.57      5.98 o 
   5  -2  11      197.90      178.36      5.84 o 
   6  -2  11      205.11      196.53      4.91 o 
   7  -2  11       84.09       73.21      4.65 o 
   8  -2  11       22.78       20.23      2.48 o 
   9  -2  11       19.10       17.82      4.17 o 
 -10  -1  11        0.15        0.93      1.32 o 
  -9  -1  11       20.00       21.48      3.49 o 
  -8  -1  11        7.86        9.87      2.29 o 
  -7  -1  11      357.53      302.05     11.68 o 
  -6  -1  11       43.57       40.41      2.32 o 
  -5  -1  11       70.84       66.59      2.90 o 
  -4  -1  11       39.86       40.04      2.70 o 
  -3  -1  11      149.46      144.99      3.07 o 
  -2  -1  11       72.07       71.43      2.12 o 
  -1  -1  11     2875.72     3366.42     40.78 o 
   0  -1  11      499.87      591.02      8.71 o 
   1  -1  11       96.88       84.12      2.34 o 
   2  -1  11      232.15      230.16      4.26 o 
   3  -1  11     1214.37     1246.19     14.85 o 
   4  -1  11      374.38      356.43      6.32 o 
   5  -1  11        7.43        9.62      2.07 o 
   6  -1  11      216.43      185.56      5.94 o 
   7  -1  11       34.44       36.26      2.79 o 
   8  -1  11        3.17        3.30      1.04 o 
   9  -1  11        9.86       16.93      3.17 o 
 -10   0  11        2.74        3.75      1.87 o 
  -9   0  11        4.36        6.42      1.70 o 
  -8   0  11      169.16      166.70      8.90 o 
  -7   0  11        0.21        0.99      1.14 o 
  -6   0  11      351.92      319.27     11.68 o 
  -5   0  11       12.37       15.52      3.29 o 
  -4   0  11        9.01       10.70      1.21 o 
  -3   0  11      572.26      563.97      9.80 o 
  -2   0  11      235.24      237.53      7.22 o 
  -1   0  11      952.77     1091.71     14.45 o 
   0   0  11       41.99       61.80      2.63 o 
   1   0  11     3110.10     3117.98     41.32 o 
   2   0  11       54.08       48.26      2.18 o 
   3   0  11      805.83      859.21     13.50 o 
   4   0  11        8.74       12.01      1.57 o 
   5   0  11      556.76      571.28     10.97 o 
   6   0  11        7.15        8.87      1.46 o 
   7   0  11      172.74      132.54      8.36 o 
   8   0  11       12.13       10.29      2.22 o 
   9   0  11      160.93      144.58      9.28 o 
 -10   1  11        0.07        2.10      1.49 o 
  -9   1  11       19.10       22.24      3.89 o 
  -8   1  11        7.75       11.67      2.71 o 
  -7   1  11      358.15      309.83     12.24 o 
  -6   1  11       45.29       39.44      3.87 o 
  -5   1  11       71.57       67.36      4.67 o 
  -4   1  11       37.75       39.47      1.94 o 
  -3   1  11      153.90      145.59      3.95 o 
  -2   1  11       76.93       73.33      3.45 o 
  -1   1  11     2865.89     3294.86     57.24 o 
   0   1  11      503.51      577.33     10.27 o 
   1   1  11       98.74       88.38      3.74 o 
   2   1  11      228.17      224.15      7.26 o 
   3   1  11     1211.64     1256.36     26.27 o 
   4   1  11      368.00      372.62     11.67 o 
   5   1  11        7.74        4.12      1.85 o 
   6   1  11      215.97      179.19      5.64 o 
   7   1  11       33.72       35.30      2.63 o 
   8   1  11        3.32        3.47      1.89 o 
   9   1  11        9.92       12.07      3.16 o 
  -9   2  11        6.45        3.05      1.41 o 
  -8   2  11       90.49       85.30      6.44 o 
  -7   2  11       97.01       86.80      6.27 o 
  -6   2  11      140.78      103.10      6.50 o 
  -5   2  11       77.48       75.46      5.22 o 
  -4   2  11       85.68       82.99      5.15 o 
  -3   2  11      508.69      557.72      9.53 o 
  -2   2  11       30.37       29.37      2.40 o 
  -1   2  11      256.97      260.31      7.55 o 
   1   2  11        9.66        8.01      1.51 o 
   2   2  11       24.52       22.89      2.34 o 
   3   2  11        1.92        1.70      1.07 o 
   4   2  11      342.00      287.74     10.56 o 
   5   2  11      198.36      191.54      8.56 o 
   6   2  11      199.36      199.53      9.59 o 
   7   2  11       85.15       88.96      6.63 o 
   8   2  11       24.25       21.37      4.17 o 
   9   2  11       19.64       18.95      3.93 o 
  -9   3  11       37.02       44.77      4.80 o 
  -8   3  11       59.79       43.40      4.54 o 
  -7   3  11        5.35        7.57      2.29 o 
  -6   3  11      138.75      121.80      7.13 o 
  -5   3  11      106.46       88.38      5.79 o 
  -4   3  11      117.02      109.12      6.04 o 
  -3   3  11      147.43      135.46      6.58 o 
  -2   3  11      723.33      741.00     11.73 o 
   2   3  11       72.10       71.23      2.71 o 
   3   3  11       46.54       46.20      3.66 o 
   4   3  11       17.66       23.01      3.43 o 
   5   3  11       40.51       37.28      4.50 o 
   6   3  11      271.19      217.10     10.39 o 
   7   3  11        9.87       13.29      3.13 o 
   8   3  11       21.10       22.64      4.52 o 
   9   3  11       23.92       38.62      5.78 o 
  -9   4  11        1.17        4.38      1.62 o 
  -8   4  11       71.06       76.74      6.21 o 
  -7   4  11       30.34       33.97      4.73 o 
  -6   4  11       63.98       53.18      4.77 o 
  -5   4  11      166.41      161.42      8.16 o 
  -4   4  11      227.78      218.66      9.09 o 
  -3   4  11       93.02       77.71      4.99 o 
  -2   4  11      334.23      367.49     11.36 o 
  -1   4  11      703.17      689.27     17.04 o 
   1   4  11      196.65      194.95      7.32 o 
   2   4  11       25.44       25.29      2.34 o 
   3   4  11      101.04       94.41      5.74 o 
   4   4  11      107.98      103.46      6.37 o 
   5   4  11      450.76      415.75     14.73 o 
   6   4  11       58.66       61.15      5.72 o 
   7   4  11        5.48       11.28      3.20 o 
   8   4  11       66.36       61.53      6.04 o 
  -8   5  11       26.20       30.69      4.65 o 
  -7   5  11       23.34       25.81      4.21 o 
  -6   5  11        2.90        5.20      1.79 o 
  -5   5  11       17.27       22.43      3.62 o 
  -4   5  11       44.90       45.36      3.98 o 
  -3   5  11       15.46       18.43      2.94 o 
  -2   5  11      188.28      181.06      7.51 o 
  -1   5  11      613.29      600.70     15.65 o 
   0   5  11       80.32       78.21      4.69 o 
   1   5  11      350.44      341.61     11.30 o 
   3   5  11      510.13      489.63     15.55 o 
   4   5  11       16.25       16.94      3.20 o 
   5   5  11       59.02       60.84      5.47 o 
   6   5  11      126.70      115.76      7.93 o 
   7   5  11       80.75       79.46      6.80 o 
   8   5  11        6.93       11.02      2.67 o 
  -7   6  11       14.69       14.75      3.35 o 
  -6   6  11       15.90       14.14      2.99 o 
  -5   6  11       82.10       77.67      5.53 o 
  -4   6  11       17.10       21.46      3.43 o 
  -3   6  11      144.03      141.03      6.98 o 
  -1   6  11      306.77      300.61     11.99 o 
   0   6  11       36.41       35.55      3.72 o 
   3   6  11      147.23      146.06      8.20 o 
   4   6  11       44.60       44.30      5.32 o 
   5   6  11      820.47      812.33     24.00 o 
   6   6  11        2.48        3.20      1.89 o 
   7   6  11        5.35        8.22      2.50 o 
  -6   7  11       11.44       12.98      3.03 o 
  -4   7  11        8.06       11.15      2.76 o 
  -3   7  11       72.53       71.52      5.87 o 
  -2   7  11       61.80       53.41      5.07 o 
  -1   7  11      179.81      182.35      9.44 o 
   3   7  11      131.30      143.62      8.46 o 
   4   7  11        7.28        7.72      2.50 o 
   5   7  11        5.76        8.18      2.67 o 
   6   7  11       43.77       46.36      6.19 o 
  -5   8  11        5.86        7.26      1.96 o 
  -4   8  11       22.46       26.63      4.12 o 
  -3   8  11       14.89       13.76      3.24 o 
  -2   8  11       37.45       34.14      5.09 o 
   4   8  11      107.68      107.56      7.83 o 
   5   8  11       27.94       20.05      3.66 o 
  -2  -9  12       25.80       28.17      3.01 o 
  -1  -9  12      212.01      195.58      6.98 o 
   0  -9  12       14.91       23.98      3.79 o 
   1  -9  12        6.41        9.42      2.48 o 
   2  -9  12        0.80        5.49      1.89 o 
  -5  -8  12       34.94       39.25      3.16 o 
  -4  -8  12        5.56        7.08      2.33 o 
  -3  -8  12       51.17       50.19      3.13 o 
  -2  -8  12      135.42      120.08      5.19 o 
  -1  -8  12      128.71      122.26      5.15 o 
   0  -8  12       12.13       14.03      1.88 o 
   1  -8  12       67.39       62.95      3.49 o 
   2  -8  12        0.43        0.04      0.97 o 
   3  -8  12       21.78       24.30      3.60 o 
   4  -8  12        6.62        9.63      1.98 o 
  -6  -7  12        5.65        5.35      1.19 o 
  -5  -7  12       17.84       22.12      2.38 o 
  -4  -7  12       20.99       22.87      2.51 o 
  -3  -7  12        5.21        3.81      1.15 o 
  -2  -7  12       57.33       57.74      3.33 o 
  -1  -7  12      122.89      125.12      4.99 o 
   0  -7  12      100.66       97.27      4.25 o 
   1  -7  12       39.98       37.03      3.66 o 
   2  -7  12        2.60        6.09      0.95 o 
   3  -7  12      138.85      139.82      5.26 o 
   4  -7  12       98.90      101.66      4.63 o 
   5  -7  12       52.42       58.94      3.60 o 
   6  -7  12       59.46       57.98      5.22 o 
  -7  -6  12       11.62       13.76      2.52 o 
  -6  -6  12       14.17       14.44      2.74 o 
  -5  -6  12       38.22       35.36      2.83 o 
  -4  -6  12       87.07       96.82      4.33 o 
  -3  -6  12        4.56        7.11      1.26 o 
  -2  -6  12      865.65      832.75     15.11 o 
  -1  -6  12       38.15       38.77      2.53 o 
   0  -6  12       66.11       58.05      7.68 o 
   1  -6  12       27.46       30.05      1.87 o 
   2  -6  12      323.94      320.00      5.58 o 
   3  -6  12        4.62        7.51      1.37 o 
   4  -6  12       21.41       26.77      2.73 o 
   5  -6  12        7.16        8.74      1.73 o 
   6  -6  12      157.38      156.46     12.22 o 
   7  -6  12        0.54        2.90      1.40 o 
  -8  -5  12        1.60        6.67      2.25 o 
  -7  -5  12       14.20       19.23      3.32 o 
  -6  -5  12       24.42       30.34      2.47 o 
  -5  -5  12       28.36       29.73      2.40 o 
  -4  -5  12      104.61       99.01      4.10 o 
  -3  -5  12      342.78      324.43     17.59 o 
  -2  -5  12      630.58      598.89     11.53 o 
  -1  -5  12      111.54      114.40      4.18 o 
   0  -5  12      520.28      514.92      9.42 o 
   1  -5  12       17.46       16.11      1.43 o 
   2  -5  12       19.31       27.53      1.76 o 
   3  -5  12       30.53       34.18      1.83 o 
   4  -5  12      623.53      608.75      9.76 o 
   5  -5  12        6.32        9.91      2.04 o 
   6  -5  12       46.99       45.58      3.15 o 
   7  -5  12       22.63       27.54      3.08 o 
   8  -5  12       20.69       24.07      2.73 o 
  -8  -4  12        5.90        6.40      2.17 o 
  -7  -4  12       23.25       32.96      4.17 o 
  -6  -4  12       14.53       11.72      2.42 o 
  -5  -4  12       40.05       39.32      3.46 o 
  -4  -4  12      124.30      113.22      4.18 o 
  -3  -4  12      108.05      109.81      3.95 o 
  -2  -4  12      537.67      521.84      9.95 o 
  -1  -4  12      205.98      235.17      4.54 o 
   0  -4  12      281.75      276.48      5.15 o 
   1  -4  12      222.81      198.67      5.82 o 
   2  -4  12       24.12       22.38      1.61 o 
   3  -4  12       55.08       51.30      2.15 o 
   4  -4  12       71.95       67.55      2.64 o 
   5  -4  12      563.03      521.10     11.29 o 
   6  -4  12      120.20      122.60      5.13 o 
   7  -4  12       61.07       64.44      6.80 o 
   8  -4  12       63.27       56.63      3.79 o 
  -8  -3  12       39.61       43.97      4.00 o 
  -7  -3  12       63.60       55.56      4.38 o 
  -6  -3  12       39.69       34.92      3.87 o 
  -5  -3  12      214.83      205.96      4.64 o 
  -4  -3  12       36.64       40.40      2.47 o 
  -3  -3  12       13.98       12.55      1.44 o 
  -2  -3  12        9.90        8.88      1.24 o 
  -1  -3  12     1406.93     1498.12     36.59 o 
   0  -3  12       61.29       69.11      2.16 o 
   1  -3  12      151.82      173.00      4.60 o 
   2  -3  12        2.64        2.42      0.61 o 
   3  -3  12      500.26      495.60      7.80 o 
   4  -3  12        4.88        5.04      1.00 o 
   5  -3  12      380.28      357.36      9.53 o 
   6  -3  12       45.61       39.77      4.41 o 
   7  -3  12       34.71       37.32      4.35 o 
   8  -3  12        0.33        0.71      0.93 o 
   9  -3  12      105.69      115.59      5.42 o 
  -8  -2  12       32.45       27.01      3.79 o 
  -7  -2  12      107.52      101.68      7.77 o 
  -6  -2  12      124.34      122.77      4.40 o 
  -5  -2  12       62.03       59.41      3.49 o 
  -4  -2  12       65.67       57.18      2.07 o 
  -3  -2  12      346.04      339.66     10.88 o 
  -2  -2  12      517.41      543.00      9.10 o 
  -1  -2  12     1057.08     1167.16     20.27 o 
   0  -2  12      136.03      144.51      2.44 o 
   1  -2  12       76.29       69.13      2.04 o 
   2  -2  12       70.58       66.61      2.18 o 
   3  -2  12      213.83      190.44      5.47 o 
   4  -2  12        5.94        5.80      0.85 o 
   5  -2  12      461.60      411.76      7.41 o 
   6  -2  12       82.49       74.20      2.92 o 
   7  -2  12       15.38       14.40      2.06 o 
   8  -2  12        6.35        6.97      1.54 o 
   9  -2  12       82.21       82.15      4.50 o 
  -9  -1  12       28.11       29.72      4.27 o 
  -8  -1  12       62.19       75.61      5.47 o 
  -7  -1  12      228.61      207.57      9.45 o 
  -6  -1  12       48.30       43.61      5.58 o 
  -5  -1  12       48.36       45.20      2.46 o 
  -4  -1  12       94.61       91.10      3.39 o 
  -3  -1  12       81.38       83.56      4.21 o 
  -2  -1  12      304.91      306.96      5.52 o 
  -1  -1  12      565.82      626.19      9.38 o 
   0  -1  12       95.36       73.58      2.94 o 
   1  -1  12      162.32      165.68      3.96 o 
   2  -1  12      124.30      132.26      3.79 o 
   3  -1  12      454.56      448.50      7.10 o 
   4  -1  12     2064.38     2066.30     23.27 o 
   5  -1  12      212.48      199.81      4.75 o 
   6  -1  12       82.70       78.26      3.80 o 
   7  -1  12       23.87       25.13      2.65 o 
   8  -1  12       84.31       81.10      4.20 o 
   9  -1  12       23.03       31.60      3.16 o 
  -9   0  12        3.48        5.51      1.56 o 
  -8   0  12      116.36      110.93      7.11 o 
  -7   0  12      109.25      105.90      6.59 o 
  -6   0  12       48.27       49.04      4.23 o 
  -5   0  12      195.86      196.16      5.27 o 
  -4   0  12       28.86       24.53      2.10 o 
  -3   0  12        0.04        0.68      0.44 o 
  -2   0  12      270.01      292.81      8.56 o 
  -1   0  12       59.61       51.29      3.65 o 
   0   0  12      461.71      441.05      7.17 o 
   1   0  12       30.43       31.41      5.40 o 
   2   0  12     1312.42     1357.00     23.17 o 
   3   0  12       13.41       12.95      1.50 o 
   4   0  12       33.23       32.18      2.26 o 
   5   0  12      108.51      106.27      4.13 o 
   6   0  12      465.18      457.52     10.13 o 
   7   0  12       20.11       18.38      2.17 o 
   8   0  12        0.19        3.53      1.17 o 
   9   0  12       25.62       25.06      4.36 o 
  -9   1  12       28.49       29.54      4.50 o 
  -8   1  12       62.35       63.68      5.36 o 
  -7   1  12      230.68      197.77      9.63 o 
  -6   1  12       50.84       52.82      4.46 o 
  -5   1  12       49.07       51.96      4.19 o 
  -4   1  12       94.97       91.56      3.18 o 
  -3   1  12       76.94       82.02      2.96 o 
  -2   1  12      299.63      300.09      8.41 o 
  -1   1  12      560.53      591.01     13.88 o 
   0   1  12       99.09       79.87      2.52 o 
   1   1  12      158.35      154.54      5.32 o 
   2   1  12      125.45      138.19      5.49 o 
   3   1  12      458.85      441.81     12.33 o 
   4   1  12     2061.11     2098.73     41.59 o 
   5   1  12      214.73      205.51      8.83 o 
   6   1  12       82.89       73.71      5.74 o 
   7   1  12       24.81       28.93      4.42 o 
   8   1  12       82.23       84.29      6.75 o 
   9   1  12       24.19       26.91      4.35 o 
  -9   2  12        0.78        3.18      1.58 o 
  -8   2  12       32.29       29.73      4.67 o 
  -7   2  12      110.45       99.67      6.69 o 
  -6   2  12      125.79      112.44      6.88 o 
  -5   2  12       61.72       56.48      4.59 o 
  -4   2  12       67.19       56.55      4.35 o 
  -3   2  12      332.58      314.61      6.63 o 
  -2   2  12      518.60      545.05      9.54 o 
  -1   2  12     1064.25     1149.68     22.93 o 
   1   2  12       69.53       57.30      3.39 o 
   2   2  12       75.01       69.97      4.04 o 
   3   2  12      211.42      180.49      7.43 o 
   4   2  12        5.79        7.57      1.91 o 
   5   2  12      459.37      421.22     13.84 o 
   6   2  12       78.71       68.33      5.64 o 
   7   2  12       13.75       16.26      3.41 o 
   8   2  12        5.69       11.57      3.01 o 
   9   2  12       82.26       89.89      7.45 o 
  -9   3  12       66.18       71.76      6.33 o 
  -8   3  12       39.90       39.23      5.17 o 
  -7   3  12       62.82       60.29      5.34 o 
  -6   3  12       40.26       38.79      4.02 o 
  -5   3  12      213.91      194.00      9.13 o 
  -4   3  12       34.69       34.14      3.56 o 
  -3   3  12       14.80       13.13      2.50 o 
  -2   3  12        9.55       12.15      1.33 o 
  -1   3  12     1387.52     1476.46     28.36 o 
   2   3  12        2.35        2.02      0.74 o 
   3   3  12      518.28      475.98     14.09 o 
   4   3  12        4.61        4.77      1.79 o 
   5   3  12      381.31      353.17     13.08 o 
   6   3  12       46.16       42.79      5.17 o 
   7   3  12       33.95       37.64      5.36 o 
   8   3  12        0.31        2.74      1.56 o 
   9   3  12      107.22      130.62      9.02 o 
  -8   4  12        5.73        5.74      2.02 o 
  -7   4  12       22.87       27.41      4.33 o 
  -6   4  12       15.43       12.89      2.97 o 
  -5   4  12       42.10       48.41      4.38 o 
  -4   4  12      124.12      118.00      6.65 o 
  -3   4  12      104.40      108.04      6.12 o 
  -2   4  12      533.69      522.72     14.92 o 
  -1   4  12      201.35      228.02      8.46 o 
   2   4  12       26.52       22.92      2.10 o 
   3   4  12       52.13       43.53      3.98 o 
   4   4  12       71.63       66.29      5.20 o 
   5   4  12      562.06      543.71     17.40 o 
   6   4  12      122.02      124.52      8.23 o 
   7   4  12       60.59       57.93      5.53 o 
   8   4  12       63.55       64.63      6.23 o 
  -8   5  12        1.52        4.65      1.79 o 
  -7   5  12       14.07       13.61      3.09 o 
  -6   5  12       24.72       26.61      4.12 o 
  -5   5  12       26.76       30.92      4.23 o 
  -4   5  12      105.68      100.62      6.21 o 
  -3   5  12      344.71      326.13     11.51 o 
  -2   5  12      623.45      621.42     16.77 o 
  -1   5  12      111.62      106.36      5.53 o 
   0   5  12      525.69      521.08     10.34 o 
   1   5  12       16.96       16.79      2.71 o 
   3   5  12       31.27       39.06      4.63 o 
   4   5  12      623.04      604.43     18.57 o 
   5   5  12        6.73       11.46      3.13 o 
   6   5  12       46.83       44.26      5.81 o 
   7   5  12       22.96       22.89      4.46 o 
   8   5  12       19.58       22.38      4.25 o 
  -7   6  12       12.05       12.69      2.82 o 
  -6   6  12       13.46       11.61      2.63 o 
  -5   6  12       38.66       37.42      3.93 o 
  -4   6  12       84.81       89.18      5.87 o 
  -3   6  12        4.77        9.64      2.23 o 
  -1   6  12       38.14       42.31      4.25 o 
   0   6  12       70.27       59.11      4.78 o 
   1   6  12       27.50       30.52      3.75 o 
   3   6  12        4.84        7.61      2.15 o 
   4   6  12       22.38       25.16      4.27 o 
   5   6  12        6.85       12.08      3.11 o 
   6   6  12      160.02      181.90     10.43 o 
   7   6  12        0.44        0.95      1.81 o 
  -6   7  12        5.91        3.55      1.93 o 
  -4   7  12       21.93       22.00      3.95 o 
  -3   7  12        5.06        6.00      2.44 o 
  -2   7  12       54.98       51.18      4.92 o 
  -1   7  12      123.54      132.24      7.95 o 
   0   7  12      101.48       95.55      6.54 o 
   3   7  12      139.01      129.67      8.23 o 
   4   7  12       98.00       88.12      6.84 o 
   5   7  12       53.16       58.42      5.53 o 
   6   7  12       59.99       69.70      6.29 o 
  -5   8  12       35.33       33.83      5.30 o 
  -4   8  12        5.27        8.50      2.04 o 
  -3   8  12       53.33       48.40      4.90 o 
  -2   8  12      136.07      123.88      8.35 o 
   3   8  12       21.44       22.95      4.06 o 
   4   8  12        6.64        7.68      2.29 o 
  -2  -9  13       25.19       29.33      4.46 o 
  -1  -9  13       15.99       21.21      3.55 o 
   0  -9  13       60.12       61.99      3.56 o 
   1  -9  13        8.10       11.30      2.78 o 
  -4  -8  13        5.21        6.51      1.93 o 
  -3  -8  13       18.03       24.41      2.72 o 
  -2  -8  13      178.16      165.09      6.26 o 
  -1  -8  13       24.20       27.77      2.80 o 
   0  -8  13       15.33       18.78      2.27 o 
   1  -8  13        9.72       11.67      3.00 o 
   2  -8  13      133.50      124.90      7.66 o 
   3  -8  13        6.30        8.37      1.81 o 
   4  -8  13       15.02       15.38      2.34 o 
  -6  -7  13       13.94       15.01      1.86 o 
  -5  -7  13        2.28        4.03      1.05 o 
  -4  -7  13       18.93       18.63      4.96 o 
  -3  -7  13      132.94      125.71      5.17 o 
  -2  -7  13       91.72       88.22      4.17 o 
  -1  -7  13      166.11      162.61      8.10 o 
   0  -7  13      105.72      105.66      4.54 o 
   1  -7  13       49.47       48.44      2.96 o 
   2  -7  13       57.89       60.52      2.63 o 
   3  -7  13       63.08       62.25      4.86 o 
   4  -7  13      164.73      161.69      8.33 o 
   5  -7  13       83.25       87.00      4.45 o 
   6  -7  13       20.47       23.20      2.79 o 
  -7  -6  13        1.31        4.25      1.51 o 
  -6  -6  13        0.34        0.91      1.35 o 
  -5  -6  13       58.57       58.30      3.33 o 
  -4  -6  13       14.05       14.64      1.96 o 
  -3  -6  13       21.01       20.63      2.26 o 
  -2  -6  13       25.67       28.02      2.59 o 
  -1  -6  13      207.94      190.75      6.03 o 
   0  -6  13       22.68       25.00      6.15 o 
   1  -6  13       17.67       18.73      1.62 o 
   2  -6  13       64.67       68.95      2.75 o 
   3  -6  13      162.53      153.88      5.23 o 
   4  -6  13       25.92       28.95      3.06 o 
   5  -6  13      503.49      481.64     11.52 o 
   6  -6  13       45.09       48.59      5.62 o 
   7  -6  13      103.54       93.08      4.89 o 
  -8  -5  13       15.22       21.39      3.58 o 
  -7  -5  13        8.78       15.15      3.01 o 
  -6  -5  13       49.76       41.84      4.10 o 
  -5  -5  13        5.57        6.28      1.51 o 
  -4  -5  13        9.80        9.09      1.48 o 
  -3  -5  13      326.02      319.14     13.73 o 
  -2  -5  13       27.40       29.91      2.25 o 
  -1  -5  13      103.74      110.79      4.15 o 
   0  -5  13       90.30       86.00      2.80 o 
   1  -5  13      260.32      248.07      5.24 o 
   2  -5  13       40.35       40.66      2.41 o 
   3  -5  13       45.99       47.40      2.21 o 
   4  -5  13       99.27       96.74      3.31 o 
   5  -5  13      405.71      390.35      9.82 o 
   6  -5  13       23.51       26.25      2.80 o 
   7  -5  13        0.04        1.16      0.82 o 
  -8  -4  13       23.96       26.55      3.98 o 
  -7  -4  13        6.74       11.72      2.61 o 
  -6  -4  13        1.19        6.48      1.62 o 
  -5  -4  13       71.77       69.13      4.99 o 
  -4  -4  13      153.06      147.93      4.86 o 
  -3  -4  13      303.48      296.92      7.03 o 
  -2  -4  13     1503.28     1548.23     22.49 o 
  -1  -4  13      469.27      434.38      6.85 o 
   0  -4  13       90.95       82.70      3.12 o 
   1  -4  13       52.82       47.64      1.96 o 
   2  -4  13      171.92      161.28      3.93 o 
   3  -4  13       60.86       58.31      2.36 o 
   4  -4  13      543.52      535.95      8.87 o 
   5  -4  13       76.25       69.96      2.81 o 
   6  -4  13       13.33       15.09      2.12 o 
   7  -4  13       47.90       45.32      3.45 o 
   8  -4  13       22.43       32.40      3.33 o 
  -7  -3  13       92.79       89.24      5.72 o 
  -6  -3  13       32.97       30.95      3.68 o 
  -5  -3  13       82.23       82.32      3.56 o 
  -4  -3  13      403.34      388.52      8.15 o 
  -3  -3  13      169.62      170.89      4.72 o 
  -2  -3  13      534.01      565.25      9.98 o 
  -1  -3  13       87.12       80.05      7.42 o 
   0  -3  13      438.10      418.42      6.56 o 
   1  -3  13       65.79       63.60      2.09 o 
   2  -3  13      145.04      128.16      5.10 o 
   3  -3  13       68.70       63.04      4.98 o 
   4  -3  13     1426.20     1406.17     17.34 o 
   5  -3  13       50.20       48.81      2.28 o 
   6  -3  13      275.42      289.08      6.41 o 
   7  -3  13       35.50       39.52      3.42 o 
   8  -3  13        6.77        5.25      1.31 o 
  -8  -2  13       47.65       54.53      4.54 o 
  -7  -2  13        4.29        5.20      2.05 o 
  -6  -2  13       56.60       56.04      3.00 o 
  -5  -2  13      166.56      158.10      5.06 o 
  -4  -2  13       93.51       93.97      3.68 o 
  -3  -2  13      175.11      170.12      6.96 o 
  -2  -2  13     1789.29     1802.57     23.94 o 
  -1  -2  13      463.74      485.34      8.35 o 
   0  -2  13      256.18      258.16      9.18 o 
   1  -2  13       20.73       22.12      1.67 o 
   2  -2  13      931.23      897.09     11.53 o 
   3  -2  13      309.45      289.40     10.27 o 
   4  -2  13      306.94      293.70      5.85 o 
   5  -2  13        7.95        7.02      1.01 o 
   6  -2  13      100.17       84.03      3.18 o 
   7  -2  13       12.70       18.57      2.43 o 
   8  -2  13       49.99       41.37      3.20 o 
   9  -2  13       14.89       18.17      6.22 o 
  -9  -1  13        4.26        5.79      1.77 o 
  -8  -1  13        1.91        5.91      1.79 o 
  -7  -1  13       37.57       40.47      3.79 o 
  -6  -1  13       27.04       30.00      2.29 o 
  -5  -1  13      193.95      186.53      7.15 o 
  -4  -1  13      127.35      104.83      8.51 o 
  -3  -1  13      611.49      614.53     14.94 o 
  -2  -1  13      116.21      107.79      5.01 o 
  -1  -1  13       94.72       84.31      2.40 o 
   0  -1  13       42.29       34.44      2.78 o 
   1  -1  13     1733.70     1813.04     23.95 o 
   2  -1  13       25.37       25.35      1.36 o 
   3  -1  13      132.20      127.74      5.66 o 
   4  -1  13     1635.46     1625.60     19.15 o 
   5  -1  13      252.64      257.42      5.61 o 
   6  -1  13       85.53       76.91      3.05 o 
   7  -1  13       25.58       26.07      3.03 o 
   8  -1  13       28.68       38.29      4.26 o 
   9  -1  13       39.57       49.76      3.32 o 
  -9   0  13        0.14        2.12      1.37 o 
  -8   0  13       53.41       56.61      5.15 o 
  -7   0  13        3.73        4.06      1.47 o 
  -6   0  13       67.38       53.45      4.50 o 
  -5   0  13       50.97       57.81      2.74 o 
  -4   0  13      249.34      238.93      5.97 o 
  -3   0  13       92.17       82.61      4.32 o 
  -2   0  13       13.04       14.09      2.06 o 
  -1   0  13      551.80      494.64     12.48 o 
   0   0  13       63.94       60.90      2.03 o 
   1   0  13       81.39       77.51      3.52 o 
   2   0  13        1.14        0.91      0.47 o 
   3   0  13     4768.63     4796.82    154.85 o 
   4   0  13       47.51       48.30      2.82 o 
   5   0  13      147.76      132.50      7.99 o 
   6   0  13        7.39       10.15      1.63 o 
   7   0  13        2.48        1.48      0.99 o 
   8   0  13        1.32        1.12      0.86 o 
   9   0  13        0.21        2.02      1.79 o 
  -9   1  13        4.06        2.06      1.83 o 
  -8   1  13        2.26        2.21      1.49 o 
  -7   1  13       35.74       33.83      4.61 o 
  -6   1  13       28.40       33.18      4.27 o 
  -5   1  13      198.84      181.51      8.54 o 
  -4   1  13      128.01      116.64      3.77 o 
  -3   1  13      617.98      617.90     11.33 o 
  -2   1  13      114.20      102.58      4.57 o 
  -1   1  13       94.11       83.50      4.16 o 
   0   1  13       39.46       32.37      1.62 o 
   1   1  13     1721.85     1794.32     41.51 o 
   2   1  13       26.41       22.68      2.31 o 
   3   1  13      135.89      131.44      5.91 o 
   4   1  13     1629.99     1575.94     33.85 o 
   5   1  13      256.60      253.74     10.10 o 
   6   1  13       83.60       82.63      5.97 o 
   7   1  13       25.18       28.97      4.52 o 
   8   1  13       27.32       37.76      5.45 o 
   9   1  13       40.12       48.28      6.37 o 
  -9   2  13        5.11        3.89      1.79 o 
  -8   2  13       47.75       44.98      4.48 o 
  -7   2  13        4.24        3.79      1.56 o 
  -6   2  13       56.67       49.73      4.54 o 
  -5   2  13      172.61      156.07      8.08 o 
  -4   2  13       91.29       85.83      5.62 o 
  -3   2  13      170.98      166.47      4.52 o 
  -2   2  13     1790.22     1774.26     32.99 o 
  -1   2  13      451.78      455.42     11.78 o 
   0   2  13      253.26      251.05      8.23 o 
   1   2  13       22.36       21.54      2.15 o 
   2   2  13      952.18      918.30     20.41 o 
   3   2  13      306.17      280.55      9.76 o 
   4   2  13      312.77      285.41     10.56 o 
   5   2  13        8.04        4.78      1.85 o 
   6   2  13       94.47       79.88      6.14 o 
   7   2  13       12.41       17.14      3.49 o 
   8   2  13       48.24       42.58      5.72 o 
   9   2  13       14.82       19.19      3.70 o 
  -9   3  13        5.20       10.58      2.88 o 
  -8   3  13       32.39       33.01      4.84 o 
  -7   3  13       92.17       96.58      6.86 o 
  -6   3  13       33.43       31.74      4.40 o 
  -5   3  13       81.37       75.25      5.70 o 
  -4   3  13      410.82      389.60     13.30 o 
  -3   3  13      169.44      157.38      7.64 o 
  -2   3  13      530.21      548.67     12.98 o 
  -1   3  13       87.34       85.60      4.19 o 
   2   3  13      148.98      138.29      6.25 o 
   3   3  13       68.93       75.14      4.90 o 
   4   3  13     1423.13     1368.35     31.41 o 
   5   3  13       50.33       51.64      4.82 o 
   6   3  13      279.89      314.92     12.64 o 
   7   3  13       35.61       38.92      5.41 o 
   8   3  13        6.08        7.99      2.48 o 
  -8   4  13       23.21       33.20      4.94 o 
  -7   4  13        7.00        9.03      2.74 o 
  -6   4  13        1.38        5.36      1.89 o 
  -5   4  13       71.89       78.72      5.76 o 
  -4   4  13      153.18      148.94      7.68 o 
  -3   4  13      300.99      276.88     10.69 o 
  -2   4  13     1499.47     1539.07     33.81 o 
  -1   4  13      477.40      429.06     12.83 o 
   2   4  13      175.49      166.78      4.90 o 
   3   4  13       60.74       63.05      4.65 o 
   4   4  13      549.11      525.88     16.64 o 
   5   4  13       75.69       77.71      6.12 o 
   6   4  13       11.91       12.92      3.11 o 
   7   4  13       46.77       50.36      6.19 o 
   8   4  13       21.74       30.69      4.71 o 
  -8   5  13       15.34       24.02      3.89 o 
  -7   5  13        8.72       15.55      3.16 o 
  -6   5  13       51.00       42.58      4.50 o 
  -5   5  13        5.07        9.84      2.38 o 
  -4   5  13       10.60       13.29      2.99 o 
  -3   5  13      325.56      322.43     11.57 o 
  -2   5  13       25.47       30.17      3.16 o 
  -1   5  13      103.74      105.69      5.62 o 
   0   5  13       91.75       88.80      4.84 o 
   1   5  13      254.32      251.39      9.47 o 
   3   5  13       47.23       42.31      4.21 o 
   4   5  13       98.55       94.20      6.54 o 
   5   5  13      417.66      402.94     15.15 o 
   6   5  13       23.90       26.68      4.82 o 
   7   5  13        0.03        1.18      1.64 o 
  -7   6  13        1.32        3.85      1.49 o 
  -6   6  13        0.29        2.67      1.77 o 
  -5   6  13       58.95       61.15      5.05 o 
  -4   6  13       13.79       10.62      2.40 o 
  -3   6  13       21.98       18.53      3.11 o 
  -1   6  13      215.83      204.94      9.55 o 
   0   6  13       22.01       22.80      3.55 o 
   1   6  13       16.32       18.03      2.97 o 
   3   6  13      159.82      148.98      8.44 o 
   4   6  13       26.28       27.79      4.35 o 
   5   6  13      504.27      464.22     17.50 o 
   6   6  13       44.85       53.39      5.38 o 
   7   6  13      102.16      100.18      7.87 o 
  -6   7  13       14.22       21.79      3.56 o 
  -3   7  13      131.33      122.33      8.04 o 
  -2   7  13       92.33       84.67      6.42 o 
  -1   7  13      165.47      161.37      8.92 o 
   0   7  13      105.31      108.65      7.00 o 
   3   7  13       63.72       71.13      6.04 o 
   4   7  13      163.42      156.64      9.34 o 
   5   7  13       85.90       82.15      6.73 o 
   6   7  13       21.96       21.71      4.35 o 
  -4   8  13        5.36        8.58      2.23 o 
  -3   8  13       17.53       16.62      3.30 o 
  -2   8  13      177.36      169.96      9.91 o 
  -1   8  13       25.12       28.34      4.56 o 
   3   8  13        6.26       11.06      3.20 o 
   4   8  13       13.96       15.38      3.15 o 
  -4  -8  14       39.74       45.87      3.87 o 
  -3  -8  14       48.68       53.95      3.33 o 
  -2  -8  14       16.31       18.93      4.22 o 
  -1  -8  14      198.06      189.45     13.15 o 
   0  -8  14       17.34       20.36      2.33 o 
   1  -8  14       63.34       59.85      3.40 o 
   2  -8  14        8.14       12.05      2.65 o 
   3  -8  14       40.06       47.21      3.98 o 
   4  -8  14        1.17        1.37      1.22 o 
  -6  -7  14       31.56       40.24      4.88 o 
  -5  -7  14        5.50        7.75      2.60 o 
  -4  -7  14       17.30       16.30      2.07 o 
  -3  -7  14       26.16       24.37      2.52 o 
  -2  -7  14       51.44       55.63      3.30 o 
  -1  -7  14       24.09       31.23      2.84 o 
   0  -7  14       23.88       25.44      2.57 o 
   1  -7  14       99.13      101.56      4.82 o 
   2  -7  14      181.77      180.78      5.00 o 
   3  -7  14       90.71       87.70      5.76 o 
   4  -7  14       40.88       41.78      3.75 o 
   5  -7  14       94.00       98.14      6.73 o 
  -7  -6  14       15.77       16.30      2.95 o 
  -6  -6  14        3.62        9.85      2.17 o 
  -5  -6  14        2.58        0.95      1.22 o 
  -4  -6  14       30.62       33.60      3.20 o 
  -3  -6  14       19.54       28.05      2.66 o 
  -2  -6  14      279.67      281.19      7.72 o 
  -1  -6  14       72.88       73.19      3.58 o 
   0  -6  14      214.10      201.74      6.27 o 
   1  -6  14       36.71       40.10      2.05 o 
   2  -6  14      196.46      187.93      5.85 o 
   3  -6  14       27.73       31.83      2.45 o 
   4  -6  14      342.18      348.26     12.83 o 
   5  -6  14        5.97        7.24      2.87 o 
   6  -6  14       31.79       35.65      3.88 o 
  -7  -5  14       20.59       20.26      3.41 o 
  -6  -5  14       12.81       17.75      3.16 o 
  -5  -5  14       87.21       85.54      5.99 o 
  -4  -5  14        9.86        9.14      1.40 o 
  -3  -5  14       87.31       87.36      7.56 o 
  -2  -5  14      424.32      404.57      9.11 o 
  -1  -5  14      148.38      142.39      4.86 o 
   0  -5  14      207.64      190.26      9.33 o 
   1  -5  14       34.89       37.20      2.17 o 
   2  -5  14      273.65      274.08      9.88 o 
   3  -5  14       84.63       76.99      3.54 o 
   4  -5  14      210.39      208.35      8.67 o 
   5  -5  14       10.11       11.63      3.16 o 
   6  -5  14      153.92      153.59      6.09 o 
   7  -5  14        0.09        2.32      1.01 o 
  -8  -4  14       44.65       47.06      4.33 o 
  -7  -4  14       10.98       14.26      2.63 o 
  -6  -4  14       16.59       21.14      3.26 o 
  -5  -4  14      187.89      193.26      8.79 o 
  -4  -4  14       27.70       30.61      3.85 o 
  -3  -4  14      165.44      173.52      5.22 o 
  -2  -4  14      581.41      553.67     14.18 o 
  -1  -4  14      246.17      243.21      6.06 o 
   0  -4  14      151.52      149.25      3.69 o 
   1  -4  14      113.45      109.58      3.21 o 
   2  -4  14       72.78       72.93      3.25 o 
   3  -4  14      396.61      358.32      6.77 o 
   4  -4  14      367.19      377.07      7.19 o 
   5  -4  14       51.79       50.74      2.42 o 
   6  -4  14       40.10       44.79      3.08 o 
   7  -4  14       43.36       44.97      4.26 o 
   8  -4  14       31.44       30.75      3.29 o 
  -7  -3  14       82.17       82.38      5.53 o 
  -6  -3  14       73.67       66.12      4.78 o 
  -5  -3  14      160.97      159.29      5.30 o 
  -4  -3  14       32.57       33.71      2.39 o 
  -3  -3  14     2094.22     2073.25     40.69 o 
  -2  -3  14      305.59      296.46     14.26 o 
  -1  -3  14      165.86      170.85      7.90 o 
   0  -3  14      143.32      136.84      4.51 o 
   1  -3  14      291.45      262.23      7.54 o 
   2  -3  14       94.72       88.37      2.75 o 
   3  -3  14      170.55      171.19      4.91 o 
   4  -3  14       39.21       38.30      2.29 o 
   5  -3  14      148.82      155.19      5.94 o 
   6  -3  14       12.86       13.03      1.48 o 
   7  -3  14      140.43      137.35      5.71 o 
   8  -3  14        9.28        7.75      3.42 o 
  -8  -2  14       44.43       54.55      4.69 o 
  -7  -2  14        0.65        3.83      1.12 o 
  -6  -2  14       15.07       15.55      1.87 o 
  -5  -2  14      364.58      359.97      8.37 o 
  -4  -2  14      818.95      819.43     14.28 o 
  -3  -2  14      839.16      849.42     19.90 o 
  -2  -2  14      380.17      362.13     11.00 o 
  -1  -2  14      682.48      689.44     12.58 o 
   0  -2  14        5.27        6.25      1.45 o 
   1  -2  14        1.42        0.94      0.55 o 
   2  -2  14      298.73      272.51      8.85 o 
   3  -2  14     1237.84     1230.92     15.30 o 
   4  -2  14      104.80      104.56      3.33 o 
   5  -2  14      165.29      158.54      4.93 o 
   6  -2  14       20.98       17.42      1.73 o 
   7  -2  14        8.70       12.74      1.55 o 
   8  -2  14       14.57       16.68      2.25 o 
   9  -2  14      126.68      138.72      6.09 o 
  -9  -1  14       15.24       16.70      2.94 o 
  -8  -1  14        1.12        2.36      1.33 o 
  -7  -1  14       55.68       60.42      4.82 o 
  -6  -1  14       47.13       46.11      2.67 o 
  -5  -1  14      123.52      113.35      4.18 o 
  -4  -1  14      701.35      721.87     15.32 o 
  -3  -1  14      522.10      498.59     13.34 o 
  -2  -1  14      219.18      201.72      7.47 o 
  -1  -1  14      232.91      227.24      7.97 o 
   0  -1  14      148.09      193.01      7.20 o 
   1  -1  14      169.24      163.82      6.41 o 
   2  -1  14      542.17      509.75      7.72 o 
   3  -1  14      252.36      241.35      5.32 o 
   4  -1  14     1082.94     1082.92     17.37 o 
   5  -1  14       93.46       89.27      3.18 o 
   6  -1  14      176.27      169.27      4.69 o 
   7  -1  14       81.70       80.10      3.24 o 
   8  -1  14       20.85       24.02      3.21 o 
   9  -1  14       11.42       16.60      2.27 o 
  -9   0  14        1.60        0.10      1.43 o 
  -8   0  14        1.15        2.88      1.47 o 
  -7   0  14       49.03       49.61      4.46 o 
  -6   0  14      152.07      139.09      7.70 o 
  -5   0  14       10.88       10.66      1.45 o 
  -4   0  14     1353.76     1376.16     20.73 o 
  -3   0  14      133.04      121.28      5.36 o 
  -2   0  14        6.71        4.71      1.26 o 
  -1   0  14       49.50       51.94      3.37 o 
   0   0  14      100.82      110.74      5.28 o 
   1   0  14       24.50       24.66      1.60 o 
   2   0  14       23.86       31.94      2.15 o 
   3   0  14        2.89        3.51      2.01 o 
   4   0  14     1241.64     1219.33     27.12 o 
   5   0  14       83.05       79.74      3.68 o 
   6   0  14       36.90       36.79      3.76 o 
   7   0  14        0.01        2.69      1.02 o 
   8   0  14       70.54       69.11      3.93 o 
   9   0  14        0.23        1.35      1.58 o 
  -9   1  14       15.43       21.27      3.85 o 
  -8   1  14        0.94        0.15      1.16 o 
  -7   1  14       56.36       53.62      4.92 o 
  -6   1  14       47.07       41.59      4.29 o 
  -5   1  14      122.14       95.88      6.29 o 
  -4   1  14      699.05      722.00     12.52 o 
  -3   1  14      527.28      518.14      9.72 o 
  -2   1  14      212.45      210.54      7.13 o 
  -1   1  14      227.59      226.44      7.68 o 
   0   1  14      153.72      165.89      4.27 o 
   1   1  14      167.63      164.87      4.38 o 
   2   1  14      540.23      540.06     13.27 o 
   3   1  14      255.28      252.92      8.77 o 
   4   1  14     1081.92     1083.26     25.18 o 
   5   1  14       92.55       92.88      5.99 o 
   6   1  14      174.93      152.33      8.33 o 
   7   1  14       81.86       81.56      6.39 o 
   8   1  14       22.06       28.40      4.65 o 
   9   1  14       11.40       15.80      3.35 o 
  -9   2  14       27.45       34.88      5.20 o 
  -8   2  14       43.78       46.95      4.71 o 
  -7   2  14        0.51        1.26      1.22 o 
  -6   2  14       14.84       14.94      3.07 o 
  -5   2  14      372.41      344.65     13.04 o 
  -4   2  14      823.64      809.33     21.86 o 
  -3   2  14      844.14      851.93     13.86 o 
  -2   2  14      383.33      355.73      9.80 o 
  -1   2  14      671.00      674.75     15.82 o 
   0   2  14        6.54        9.32      1.63 o 
   1   2  14        1.97        3.56      1.11 o 
   2   2  14      297.84      277.92      9.02 o 
   3   2  14     1231.85     1230.27     27.07 o 
   4   2  14      106.95      112.44      6.37 o 
   5   2  14      163.70      164.80      8.29 o 
   6   2  14       20.55       17.08      3.41 o 
   7   2  14        7.96       11.80      2.86 o 
   8   2  14       13.86       14.41      3.41 o 
   9   2  14      124.25      132.45      9.21 o 
  -8   3  14        1.06        1.41      1.18 o 
  -7   3  14       82.06       75.46      6.21 o 
  -6   3  14       75.82       74.32      5.79 o 
  -5   3  14      162.50      160.38      8.48 o 
  -4   3  14       33.22       32.59      4.17 o 
  -3   3  14     2101.31     2079.16     44.13 o 
  -2   3  14      306.17      295.22      6.68 o 
  -1   3  14      168.43      160.28      6.23 o 
   1   3  14      284.19      274.59      8.94 o 
   2   3  14       96.04       87.77      4.99 o 
   3   3  14      164.70      159.44      7.53 o 
   4   3  14       39.19       44.20      4.23 o 
   5   3  14      156.80      144.50      7.99 o 
   6   3  14       13.02       17.63      3.60 o 
   7   3  14      137.71      135.27      8.75 o 
   8   3  14        9.35       10.81      2.99 o 
  -8   4  14       44.65       40.60      5.47 o 
  -7   4  14       10.78       13.78      3.07 o 
  -6   4  14       15.69       19.86      3.79 o 
  -5   4  14      192.66      195.58      9.59 o 
  -4   4  14       26.72       27.49      3.91 o 
  -3   4  14      165.55      179.00      8.39 o 
  -2   4  14      585.34      547.94     16.16 o 
  -1   4  14      246.64      199.62      8.44 o 
   2   4  14       74.94       65.61      4.77 o 
   3   4  14      398.70      395.11     13.06 o 
   4   4  14      378.71      369.95     13.40 o 
   5   4  14       55.80       55.16      5.22 o 
   6   4  14       40.68       42.87      5.49 o 
   7   4  14       42.53       41.53      5.72 o 
   8   4  14       31.91       35.28      5.41 o 
  -7   5  14       20.49       22.72      3.79 o 
  -6   5  14       12.62       10.48      2.82 o 
  -5   5  14       87.25       80.17      5.93 o 
  -4   5  14        9.43       10.85      2.71 o 
  -3   5  14       87.65       92.60      5.81 o 
  -2   5  14      436.71      416.68     13.42 o 
  -1   5  14      149.91      157.56      7.17 o 
   0   5  14      204.55      207.30      8.10 o 
   1   5  14       35.14       41.74      3.55 o 
   2   5  14      270.89      257.36     10.50 o 
   3   5  14       83.64       83.16      5.81 o 
   4   5  14      210.30      222.09     10.29 o 
   5   5  14       10.64       17.61      3.55 o 
   6   5  14      155.87      148.10      9.28 o 
   7   5  14        0.15        1.43      1.83 o 
  -7   6  14       16.26       18.68      3.53 o 
  -6   6  14        4.11        5.34      2.19 o 
  -5   6  14        2.69        2.33      1.79 o 
  -4   6  14       28.67       31.35      4.33 o 
  -3   6  14       20.75       27.58      3.79 o 
  -1   6  14       74.22       84.11      6.02 o 
   0   6  14      216.76      218.07      9.63 o 
   1   6  14       36.29       38.69      3.74 o 
   3   6  14       26.77       29.54      4.48 o 
   4   6  14      344.99      340.69     13.99 o 
   5   6  14        5.67        7.15      2.54 o 
   6   6  14       31.21       29.85      5.22 o 
  -6   7  14       32.66       28.55      4.29 o 
  -3   7  14       26.05       25.54      4.33 o 
  -2   7  14       54.07       54.17      5.24 o 
  -1   7  14       24.82       24.99      4.14 o 
   0   7  14       24.91       28.19      4.29 o 
   3   7  14       89.29       86.33      6.75 o 
   4   7  14       40.77       46.36      5.78 o 
   5   7  14       96.34       87.43      7.19 o 
  -4   8  14       39.59       41.42      5.60 o 
  -3   8  14       48.65       50.85      5.18 o 
  -2   8  14       15.47       17.84      3.66 o 
  -1   8  14      205.35      197.45     10.54 o 
   3   8  14       40.09       44.30      5.81 o 
   4   8  14        1.07        1.56      1.43 o 
  -3  -8  15        8.71        9.79      1.82 o 
  -2  -8  15       24.34       21.07      2.39 o 
  -1  -8  15       28.41       25.63      2.65 o 
   0  -8  15       45.87       46.74      5.51 o 
   1  -8  15       21.45       21.11      2.31 o 
   2  -8  15       29.76       34.29      4.77 o 
   3  -8  15        3.90        4.65      1.26 o 
  -5  -7  15      125.13      115.87      7.53 o 
  -4  -7  15        5.09        8.48      1.50 o 
  -3  -7  15       29.59       32.32      3.05 o 
  -2  -7  15       93.20       90.00      4.28 o 
  -1  -7  15       52.93       59.73      3.63 o 
   0  -7  15       37.18       40.76      2.76 o 
   1  -7  15      269.65      267.93     12.17 o 
   2  -7  15       72.09       74.65      3.64 o 
   3  -7  15       37.64       39.67      3.70 o 
   4  -7  15        3.36        4.90      1.26 o 
   5  -7  15       23.87       25.98      4.08 o 
  -6  -6  15       51.74       59.03      5.09 o 
  -5  -6  15       59.14       52.55      4.77 o 
  -4  -6  15        4.49       10.41      2.29 o 
  -3  -6  15       22.91       21.97      2.39 o 
  -2  -6  15       28.92       28.40      2.71 o 
  -1  -6  15      115.46      107.92      4.52 o 
   0  -6  15        0.71        2.90      0.88 o 
   1  -6  15      685.10      714.64     11.05 o 
   2  -6  15       71.03       69.26      3.40 o 
   3  -6  15        4.31        4.83      2.57 o 
   4  -6  15       24.11       30.31      4.25 o 
   5  -6  15       31.10       25.87      3.81 o 
   6  -6  15       13.29       13.57      3.01 o 
  -7  -5  15       31.75       31.56      4.31 o 
  -6  -5  15       22.20       19.67      3.39 o 
  -5  -5  15       91.60      103.50      6.59 o 
  -4  -5  15       60.82       59.93      4.94 o 
  -3  -5  15      139.42      135.84      4.85 o 
  -2  -5  15       53.90       54.26      2.90 o 
  -1  -5  15      179.35      174.18      5.55 o 
   0  -5  15        2.04        2.84      0.78 o 
   1  -5  15       87.09       87.36      3.00 o 
   2  -5  15      267.32      266.94      7.11 o 
   3  -5  15      125.45      120.47      4.64 o 
   4  -5  15       34.56       38.43      2.69 o 
   5  -5  15       35.86       39.13      3.36 o 
   6  -5  15       29.64       34.94      6.11 o 
   7  -5  15      109.25      107.46      5.16 o 
  -8  -4  15       17.34       17.92      3.37 o 
  -7  -4  15       15.09       21.60      3.60 o 
  -6  -4  15       41.00       40.26      3.98 o 
  -5  -4  15       33.87       34.52      4.23 o 
  -4  -4  15      330.70      323.21     11.70 o 
  -3  -4  15      243.82      225.51      9.42 o 
  -2  -4  15      567.03      590.74     12.32 o 
  -1  -4  15      322.22      309.19      7.22 o 
   0  -4  15      173.52      167.82      4.02 o 
   1  -4  15      239.99      234.16     11.78 o 
   2  -4  15      614.03      588.02     11.39 o 
   3  -4  15       37.97       33.53      2.49 o 
   4  -4  15      322.01      313.65      8.12 o 
   5  -4  15        9.60       12.00      1.39 o 
   6  -4  15      142.09      140.22      9.32 o 
   7  -4  15        3.75        3.84      1.10 o 
   8  -4  15       37.20       45.04      3.44 o 
  -7  -3  15       15.84       20.97      3.43 o 
  -6  -3  15       67.76       73.75      5.11 o 
  -5  -3  15       40.44       45.75      3.15 o 
  -4  -3  15      157.31      146.74      5.07 o 
  -3  -3  15       32.25       30.52      3.62 o 
  -2  -3  15      336.07      302.47     10.54 o 
  -1  -3  15       86.93       77.65      3.02 o 
   0  -3  15       73.88       69.98      2.86 o 
   1  -3  15       37.78       37.61      2.22 o 
   2  -3  15     1009.43      969.13     15.81 o 
   3  -3  15      134.02      123.23      3.98 o 
   4  -3  15       75.54       75.89      2.89 o 
   5  -3  15       35.98       38.07      2.17 o 
   6  -3  15        5.99        9.96      1.44 o 
   7  -3  15       38.02       42.25      3.63 o 
   8  -3  15       65.94       63.19      3.89 o 
  -7  -2  15       60.36       57.83      4.67 o 
  -6  -2  15       44.25       48.71      2.87 o 
  -5  -2  15      231.02      228.45      6.55 o 
  -4  -2  15      726.89      736.56     13.48 o 
  -3  -2  15       81.92       80.19      4.84 o 
  -2  -2  15       74.55       79.08      4.78 o 
   0  -2  15      383.12      336.13     10.83 o 
   1  -2  15       25.05       20.43      2.88 o 
   2  -2  15      583.69      564.00     10.73 o 
   3  -2  15      629.82      608.76      9.31 o 
   4  -2  15      965.97      922.20     12.99 o 
   5  -2  15      215.46      206.82      5.18 o 
   6  -2  15       91.02       89.49      3.39 o 
   7  -2  15       44.67       45.06      2.48 o 
   8  -2  15        2.45        2.13      1.28 o 
  -9  -1  15       13.87       17.06      3.20 o 
  -8  -1  15       14.21       21.42      3.62 o 
  -7  -1  15        2.75        7.05      1.70 o 
  -6  -1  15       20.65       22.51      3.51 o 
  -5  -1  15      165.50      163.92      5.23 o 
  -4  -1  15      194.33      196.28      5.76 o 
  -3  -1  15     1139.68     1132.87     24.15 o 
  -2  -1  15       70.37       64.33      4.08 o 
   0  -1  15      187.33      193.47      7.55 o 
   1  -1  15       98.24      101.57      5.45 o 
   2  -1  15      351.81      325.48      7.07 o 
   3  -1  15      714.24      677.12      9.94 o 
   4  -1  15       15.58       13.95      1.45 o 
   5  -1  15       14.12       19.11      3.18 o 
   6  -1  15       62.83       60.47      2.74 o 
   7  -1  15       77.14       75.12      3.22 o 
   8  -1  15       47.66       56.72      6.07 o 
  -9   0  15        0.38       -0.04      1.24 o 
  -8   0  15        3.89        2.55      1.41 o 
  -7   0  15        5.84        7.49      1.98 o 
  -6   0  15       74.36       62.25      5.07 o 
  -5   0  15        0.78        1.91      1.26 o 
  -4   0  15      266.01      265.84      6.77 o 
  -3   0  15      768.09      797.00     18.30 o 
  -2   0  15      214.24      195.89      7.28 o 
  -1   0  15        4.42        8.27      1.68 o 
   0   0  15      176.51      182.85      7.24 o 
   1   0  15      749.42      794.71     18.53 o 
   2   0  15       61.93       64.51      3.43 o 
   3   0  15     5092.86     5025.96     71.73 o 
   4   0  15      115.26      101.82      4.11 o 
   5   0  15     2013.08     1913.84     40.39 o 
   6   0  15       10.97       13.58      1.90 o 
   7   0  15       11.48        8.39      2.10 o 
   8   0  15        9.84       15.63      2.23 o 
   9   0  15      207.78      230.46     12.22 o 
  -9   1  15       13.56       14.49      3.05 o 
  -8   1  15       14.33       21.69      3.62 o 
  -7   1  15        2.98        6.50      2.13 o 
  -6   1  15       21.90       21.29      3.68 o 
  -5   1  15      165.25      151.76      8.16 o 
  -4   1  15      201.42      204.60      5.60 o 
  -3   1  15     1138.54     1111.18     17.83 o 
  -2   1  15       74.04       63.53      3.79 o 
  -1   1  15      586.62      570.01     14.35 o 
   0   1  15      182.39      188.47      7.36 o 
   1   1  15      101.34      115.07      3.60 o 
   2   1  15      358.67      339.28      9.87 o 
   3   1  15      704.34      676.82     17.10 o 
   4   1  15       17.60       17.31      3.01 o 
   5   1  15       13.71       14.05      2.90 o 
   6   1  15       61.02       56.48      5.11 o 
   7   1  15       75.40       76.99      6.18 o 
   8   1  15       45.31       51.81      6.29 o 
  -9   2  15        4.54        3.47      1.73 o 
  -8   2  15       23.69       20.34      3.70 o 
  -7   2  15       60.51       53.22      5.15 o 
  -6   2  15       44.00       40.43      4.19 o 
  -5   2  15      230.91      233.53     10.46 o 
  -4   2  15      723.32      734.43     20.78 o 
  -3   2  15       77.33       75.30      4.44 o 
  -2   2  15       72.32       72.68      3.95 o 
  -1   2  15      295.28      261.36      8.54 o 
   0   2  15      378.23      352.94     11.84 o 
   1   2  15       23.01       20.22      2.42 o 
   2   2  15      570.57      558.34     14.52 o 
   3   2  15      625.41      622.71     16.49 o 
   4   2  15      989.69     1006.63     23.62 o 
   5   2  15      213.69      206.66      9.61 o 
   6   2  15       93.02       75.84      5.87 o 
   7   2  15       44.10       44.18      5.55 o 
   8   2  15        2.11        1.39      1.64 o 
  -8   3  15        5.55        3.74      1.66 o 
  -7   3  15       15.99       20.93      4.00 o 
  -6   3  15       68.57       62.27      5.38 o 
  -5   3  15       40.60       43.06      4.40 o 
  -4   3  15      155.72      146.96      7.91 o 
  -3   3  15       31.33       40.54      4.04 o 
  -2   3  15      350.28      312.45      7.06 o 
  -1   3  15       87.51       79.41      4.29 o 
   1   3  15       37.58       36.33      3.03 o 
   2   3  15     1001.41      961.78     22.47 o 
   3   3  15      135.84      125.95      6.56 o 
   4   3  15       79.86       71.73      5.43 o 
   5   3  15       35.76       32.23      4.48 o 
   6   3  15        4.93        8.79      2.59 o 
   7   3  15       38.06       40.96      5.72 o 
   8   3  15       64.69       79.56      6.73 o 
  -8   4  15       17.05       20.22      3.87 o 
  -7   4  15       14.81       22.00      4.06 o 
  -6   4  15       42.30       34.86      4.94 o 
  -5   4  15       34.41       29.20      4.36 o 
  -4   4  15      326.17      300.51     12.12 o 
  -3   4  15      249.69      238.37     10.04 o 
  -2   4  15      562.62      580.68     17.02 o 
  -1   4  15      322.95      287.76      7.02 o 
   2   4  15      602.46      605.29     16.70 o 
   3   4  15       37.93       34.56      4.12 o 
   4   4  15      330.37      317.76     12.31 o 
   5   4  15       11.50       12.24      2.97 o 
   6   4  15      144.67      134.59      8.56 o 
   7   4  15        3.41        4.96      2.27 o 
   8   4  15       37.97       53.58      6.75 o 
  -7   5  15       31.38       33.47      4.77 o 
  -6   5  15       22.74       25.47      4.25 o 
  -5   5  15       89.25       91.55      6.46 o 
  -4   5  15       60.70       63.85      5.24 o 
  -3   5  15      141.78      141.43      7.51 o 
  -2   5  15       55.74       56.11      4.42 o 
  -1   5  15      178.58      182.41      7.97 o 
   0   5  15        2.64        1.18      1.12 o 
   1   5  15       89.81       93.42      5.62 o 
   2   5  15      265.09      253.14     10.48 o 
   3   5  15      124.50      142.04      7.80 o 
   4   5  15       35.65       38.60      5.01 o 
   5   5  15       35.48       33.01      4.96 o 
   6   5  15       29.11       40.39      5.64 o 
   7   5  15      112.05      111.10      8.23 o 
  -6   6  15       50.99       58.59      5.47 o 
  -5   6  15       59.62       57.91      5.11 o 
  -4   6  15        4.71        8.69      2.42 o 
  -3   6  15       25.05       24.51      3.72 o 
   0   6  15        0.70        2.40      1.51 o 
   1   6  15      679.07      698.61     19.99 o 
   2   6  15       70.63       74.49      5.79 o 
   3   6  15        4.14        1.91      1.51 o 
   4   6  15       23.80       34.90      5.01 o 
   5   6  15       35.17       35.38      5.26 o 
   6   6  15       13.18       23.22      4.48 o 
  -2   7  15       96.98       91.93      6.92 o 
  -1   7  15       49.77       54.40      5.18 o 
   0   7  15       36.56       37.15      4.90 o 
   3   7  15       38.17       39.84      5.38 o 
   4   7  15        2.81        4.40      1.64 o 
   5   7  15       23.49       28.21      4.71 o 
  -3   8  15        8.57        5.99      2.00 o 
  -2   8  15       23.99       28.17      4.57 o 
  -1   8  15       28.70       30.10      4.78 o 
   3   8  15        3.88        7.17      2.02 o 
  -3  -8  16       29.43       38.95      3.03 o 
  -2  -8  16        6.85        5.99      1.27 o 
  -1  -8  16       10.01        8.41      1.65 o 
   0  -8  16       17.76       15.20      2.01 o 
   1  -8  16       59.53       59.86      3.46 o 
  -5  -7  16        7.87        8.23      1.96 o 
  -4  -7  16       12.09       18.24      3.30 o 
  -3  -7  16        2.10        3.55      1.31 o 
  -2  -7  16      138.51      128.57      5.23 o 
  -1  -7  16        3.38        1.81      0.82 o 
   0  -7  16      100.29      101.02      6.38 o 
   1  -7  16       34.74       30.22      3.03 o 
   2  -7  16       43.28       39.59      3.81 o 
   3  -7  16       25.20       29.51      3.77 o 
   4  -7  16       53.97       49.69      4.54 o 
  -6  -6  16      130.95      139.28      8.29 o 
  -5  -6  16       42.09       41.19      5.09 o 
  -4  -6  16       15.66       18.24      3.20 o 
  -3  -6  16        3.22        4.12      1.64 o 
  -2  -6  16       26.63       28.52      2.35 o 
  -1  -6  16       23.43       28.86      2.71 o 
   0  -6  16       35.29       39.34      2.55 o 
   1  -6  16        2.75        5.53      0.95 o 
   2  -6  16      162.79      163.52      5.63 o 
   3  -6  16        3.53        4.63      2.59 o 
   4  -6  16       81.49       83.14      5.87 o 
   5  -6  16        2.70        4.65      1.28 o 
   6  -6  16       69.75       73.84      5.91 o 
  -7  -5  16       32.96       43.65      4.00 o 
  -6  -5  16       35.16       43.71      4.23 o 
  -5  -5  16       73.55       78.02      5.72 o 
  -4  -5  16       12.21       13.32      2.57 o 
  -3  -5  16       66.49       69.32      5.26 o 
  -2  -5  16       55.32       59.26      3.12 o 
  -1  -5  16        7.97        7.34      1.29 o 
   0  -5  16      290.25      267.52      5.63 o 
   1  -5  16      200.90      187.55      4.74 o 
   2  -5  16      302.97      286.19      7.59 o 
   3  -5  16       16.76       16.32      2.93 o 
   4  -5  16      132.24      143.25      5.29 o 
   5  -5  16       36.05       34.94      4.56 o 
   6  -5  16       39.53       32.35      4.59 o 
   7  -5  16        2.34        1.50      2.70 o 
  -8  -4  16        3.85        4.90      1.75 o 
  -7  -4  16       26.33       33.70      4.38 o 
  -6  -4  16       97.67      103.98      6.69 o 
  -5  -4  16      207.01      202.06      9.30 o 
  -4  -4  16       69.58       62.46      4.82 o 
  -3  -4  16       63.95       75.50      5.24 o 
  -2  -4  16       12.51       12.79      2.52 o 
  -1  -4  16       78.39       71.42      3.14 o 
   0  -4  16      171.31      145.32      4.03 o 
   1  -4  16      347.96      338.00      7.97 o 
   2  -4  16       56.63       56.87      3.08 o 
   3  -4  16      115.28      107.04      4.35 o 
   4  -4  16       36.77       32.43      2.56 o 
   5  -4  16        0.23        1.35      0.77 o 
   6  -4  16       21.77       23.56      2.64 o 
   7  -4  16       16.15       18.85      2.98 o 
  -7  -3  16        0.80        2.08      1.39 o 
  -6  -3  16        7.32        9.02      2.02 o 
  -5  -3  16      384.11      378.11      9.10 o 
  -4  -3  16       77.60       76.30      3.60 o 
  -3  -3  16      353.00      345.53     11.78 o 
  -1  -3  16      718.54      663.84     17.65 o 
   0  -3  16       48.80       50.71      2.45 o 
   1  -3  16       62.64       59.42      2.91 o 
   2  -3  16        0.69        0.88      0.62 o 
   3  -3  16       23.03       22.14      2.21 o 
   4  -3  16        4.43        4.89      1.51 o 
   5  -3  16      221.60      206.57      6.78 o 
   6  -3  16        1.79        3.09      1.05 o 
   7  -3  16        3.10        8.34      1.61 o 
   8  -3  16        8.58       10.86      1.76 o 
  -7  -2  16       21.09       22.26      3.39 o 
  -6  -2  16       25.91       27.46      2.63 o 
  -5  -2  16      109.42      106.54      4.33 o 
  -4  -2  16      402.18      391.56      9.03 o 
  -3  -2  16      780.97      763.09     19.19 o 
  -2  -2  16      371.82      386.84     12.03 o 
  -1  -2  16       27.99       25.06      3.18 o 
   0  -2  16        1.90        3.64      1.24 o 
   1  -2  16       83.73       77.33      4.88 o 
   2  -2  16      345.77      333.16     14.45 o 
   3  -2  16      902.90      883.88     21.49 o 
   4  -2  16       97.37       96.71      3.30 o 
   5  -2  16       54.63       51.96      3.08 o 
   6  -2  16       15.94       15.25      2.60 o 
   7  -2  16       73.25       66.97      3.59 o 
   8  -2  16        2.10        4.32      2.16 o 
  -9  -1  16       24.15       34.75      3.74 o 
  -8  -1  16        3.52        5.62      1.81 o 
  -7  -1  16       99.51      101.21      6.86 o 
  -6  -1  16       16.46       17.65      3.11 o 
  -5  -1  16       62.19       62.41      3.16 o 
  -4  -1  16      227.60      224.92      7.74 o 
  -3  -1  16       72.94       66.56      4.33 o 
  -2  -1  16      177.67      164.46      6.94 o 
  -1  -1  16       74.60       75.63      4.57 o 
   0  -1  16      242.72      223.81      8.48 o 
   1  -1  16      273.58      273.56      9.82 o 
   2  -1  16      303.12      281.83     10.18 o 
   3  -1  16       32.84       32.41      2.29 o 
   4  -1  16      157.98      151.30      4.20 o 
   5  -1  16       57.26       56.71      2.60 o 
   6  -1  16       47.01       56.76      2.70 o 
   7  -1  16        9.53       13.55      2.02 o 
   8  -1  16       70.53       64.55      3.08 o 
  -9   0  16        2.46        1.33      1.43 o 
  -8   0  16        4.20        4.65      1.62 o 
  -7   0  16        0.19        0.02      1.20 o 
  -6   0  16        2.14        1.96      1.28 o 
  -5   0  16        0.83        2.94      1.37 o 
  -4   0  16     1407.69     1442.49     22.01 o 
  -3   0  16      552.62      552.53     14.41 o 
  -2   0  16      337.71      319.91     10.08 o 
  -1   0  16      275.65      255.55      8.84 o 
   0   0  16       34.42       56.10      3.91 o 
   1   0  16       21.15       29.77      3.43 o 
   2   0  16     1174.17     1178.14     17.86 o 
   3   0  16       50.56       49.88      6.77 o 
   4   0  16      433.82      410.24      9.27 o 
   5   0  16       17.40       20.50      2.69 o 
   6   0  16      180.57      168.15      8.69 o 
   7   0  16        5.01        7.15      2.55 o 
   8   0  16       26.12       28.15      4.69 o 
  -9   1  16       24.36       26.09      4.54 o 
  -8   1  16        3.92        3.43      1.43 o 
  -7   1  16       99.11      108.82      7.40 o 
  -6   1  16       17.54       18.20      3.39 o 
  -5   1  16       62.96       59.45      5.09 o 
  -4   1  16      220.59      220.02      9.91 o 
  -3   1  16       76.15       72.00      3.22 o 
  -2   1  16      177.99      171.49      6.73 o 
  -1   1  16       73.96       69.57      4.25 o 
   0   1  16      243.02      226.02      8.37 o 
   1   1  16      268.72      293.97     10.06 o 
   2   1  16      299.63      275.55      6.62 o 
   3   1  16       35.92       32.78      3.20 o 
   4   1  16      156.27      148.50      7.22 o 
   5   1  16       56.33       52.25      4.50 o 
   6   1  16       45.93       53.10      4.88 o 
   7   1  16        8.98        7.47      2.67 o 
   8   1  16       70.08       82.76      6.71 o 
  -8   2  16        6.04       13.11      2.80 o 
  -7   2  16       20.51       27.70      4.65 o 
  -6   2  16       25.10       23.08      3.98 o 
  -5   2  16      110.28      106.42      7.03 o 
  -4   2  16      394.08      378.81     13.90 o 
  -3   2  16      801.49      811.13     21.69 o 
  -2   2  16      372.94      386.45     10.90 o 
  -1   2  16       29.45       27.45      2.69 o 
   0   2  16        1.99        2.13      1.03 o 
   1   2  16       79.61       76.55      3.88 o 
   2   2  16      338.40      331.37     10.43 o 
   3   2  16      909.13      815.43     20.76 o 
   4   2  16       96.78       97.00      5.91 o 
   5   2  16       53.72       54.23      4.82 o 
   6   2  16       17.19       22.30      4.08 o 
   7   2  16       72.20       55.94      5.36 o 
   8   2  16        1.95        3.11      1.94 o 
  -8   3  16       16.75       16.01      3.56 o 
  -7   3  16        0.83        1.56      1.66 o 
  -6   3  16        7.52        8.25      2.40 o 
  -5   3  16      377.66      348.68     13.78 o 
  -4   3  16       78.67       69.46      5.47 o 
  -3   3  16      349.85      346.81     12.83 o 
  -2   3  16       83.99       86.92      3.53 o 
  -1   3  16      715.14      680.87     16.43 o 
   0   3  16       47.77       39.47      3.30 o 
   1   3  16       61.19       59.35      3.98 o 
   2   3  16        0.60        2.94      1.35 o 
   3   3  16       25.88       28.95      3.72 o 
   4   3  16        4.32        5.18      1.87 o 
   5   3  16      214.77      196.31      9.68 o 
   6   3  16        1.84        4.50      1.93 o 
   7   3  16        2.80        6.19      2.33 o 
   8   3  16        8.42       15.97      3.26 o 
  -8   4  16        4.04        7.64      1.96 o 
  -7   4  16       25.28       30.15      4.61 o 
  -6   4  16       95.56       97.06      7.09 o 
  -5   4  16      203.08      185.36      9.78 o 
  -4   4  16       67.04       64.98      5.28 o 
  -3   4  16       68.08       68.18      5.28 o 
  -2   4  16       10.91       19.21      3.20 o 
  -1   4  16       81.74       69.91      4.27 o 
   1   4  16      344.85      327.52     11.07 o 
   2   4  16       53.42       50.61      4.29 o 
   3   4  16      119.55      112.48      6.59 o 
   4   4  16       36.43       39.67      4.77 o 
   5   4  16        0.40        3.64      1.89 o 
   6   4  16       23.09       21.39      4.17 o 
   7   4  16       15.45       17.27      3.66 o 
  -7   5  16       32.03       29.68      4.59 o 
  -6   5  16       35.81       37.38      5.18 o 
  -5   5  16       72.77       81.29      6.08 o 
  -4   5  16       11.34       12.68      3.16 o 
  -3   5  16       65.32       66.73      5.18 o 
  -2   5  16       57.72       55.79      4.73 o 
  -1   5  16        7.45        6.80      1.89 o 
   1   5  16      197.95      196.76      8.62 o 
   2   5  16      301.85      295.29     11.46 o 
   3   5  16       16.29       17.71      3.49 o 
   4   5  16      134.47      152.69      8.71 o 
   5   5  16       35.20       38.69      5.41 o 
   6   5  16       39.73       38.54      5.66 o 
   7   5  16        2.37        3.16      1.70 o 
  -6   6  16      130.23      127.82      8.42 o 
  -5   6  16       41.37       43.31      4.48 o 
  -4   6  16       14.61       18.79      3.45 o 
  -3   6  16        3.30        3.58      1.52 o 
   0   6  16       36.24       37.26      4.67 o 
   2   6  16      157.64      170.78      9.00 o 
   3   6  16        3.36        2.54      1.72 o 
   4   6  16       80.80       64.94      5.81 o 
   5   6  16        2.52        2.97      1.77 o 
   6   6  16       68.17       61.95      5.79 o 
  -2   7  16      140.36      128.32      8.39 o 
  -1   7  16        2.72        3.43      1.77 o 
   0   7  16      101.82      109.50      7.26 o 
   2   7  16       42.24       41.63      5.53 o 
   3   7  16       26.30       29.89      4.61 o 
   4   7  16       54.78       52.40      6.33 o 
  -3   8  16       29.54       39.38      5.38 o 
  -2   8  16        6.75        8.90      2.31 o 
  -1   8  16        9.57        8.84      2.33 o 
   2   8  16       23.53       26.19      4.54 o 
   3   8  16       11.56       12.10      3.01 o 
  -2  -8  17        7.30       12.14      4.77 o 
  -1  -8  17        9.32       13.91      1.94 o 
   0  -8  17       59.36       57.80      6.12 o 
   1  -8  17       27.25       25.36      2.75 o 
  -4  -7  17       10.77       15.19      3.13 o 
  -3  -7  17       61.49       55.73      4.90 o 
  -2  -7  17        1.66        2.30      1.19 o 
  -1  -7  17        3.99        5.60      1.67 o 
   0  -7  17       48.60       52.04      3.07 o 
   1  -7  17       84.86       81.16      4.07 o 
   2  -7  17       29.09       35.40      3.51 o 
   3  -7  17       25.53       33.39      4.23 o 
   4  -7  17       42.34       47.40      4.31 o 
  -6  -6  17       21.61       26.07      3.93 o 
  -5  -6  17       41.26       43.29      5.26 o 
  -4  -6  17       58.09       55.20      4.99 o 
  -3  -6  17       14.53       15.34      2.86 o 
  -2  -6  17       13.83       13.97      2.78 o 
  -1  -6  17      169.28      162.04      5.71 o 
   0  -6  17       22.69       24.73      2.44 o 
   1  -6  17       96.54       92.08      4.27 o 
   2  -6  17        3.75        2.45      0.85 o 
   3  -6  17      233.36      230.36      7.06 o 
   4  -6  17       37.28       47.86      4.16 o 
   5  -6  17      140.62      133.06      8.12 o 
  -7  -5  17        2.25        3.83      1.56 o 
  -6  -5  17       22.87       21.84      3.56 o 
  -5  -5  17      121.95      121.36      7.43 o 
  -4  -5  17        6.11        4.19      1.72 o 
  -3  -5  17       26.85       33.47      4.33 o 
  -2  -5  17      158.40      134.59      7.47 o 
  -1  -5  17       12.66       13.78      2.86 o 
   0  -5  17        6.47        8.24      2.41 o 
   1  -5  17      381.54      368.33      8.76 o 
   2  -5  17       37.00       39.18      3.67 o 
   3  -5  17       26.83       25.28      3.75 o 
   4  -5  17       20.82       21.32      2.25 o 
   5  -5  17      194.75      203.51      9.85 o 
   6  -5  17       19.23       18.87      3.41 o 
  -7  -4  17        4.56        7.17      1.96 o 
  -6  -4  17       87.44       97.23      6.50 o 
  -5  -4  17        6.19        5.38      1.83 o 
  -4  -4  17        6.79        6.10      1.75 o 
  -3  -4  17        3.79        6.25      1.89 o 
  -2  -4  17       50.99       51.58      4.33 o 
  -1  -4  17      111.19      107.35      6.29 o 
   0  -4  17      115.67      111.45      4.11 o 
   1  -4  17      102.55       85.52      3.71 o 
   2  -4  17      175.04      172.74      5.62 o 
   3  -4  17       71.58       60.24      3.26 o 
   4  -4  17      107.32      103.18      4.38 o 
   5  -4  17       93.08       92.68      4.59 o 
   6  -4  17        5.76        4.29      1.37 o 
   7  -4  17       26.84       34.44      4.61 o 
  -7  -3  17       32.62       43.84      3.96 o 
  -6  -3  17        8.21       14.77      2.80 o 
  -5  -3  17        2.19        5.40      1.11 o 
  -4  -3  17        6.42       10.11      1.56 o 
  -3  -3  17       36.27       34.69      4.00 o 
  -2  -3  17       24.37       22.45      3.35 o 
  -1  -3  17      207.72      190.24      8.37 o 
   0  -3  17      440.95      395.70     12.77 o 
   1  -3  17       98.54       91.28      3.78 o 
   2  -3  17      388.35      370.98     10.94 o 
   3  -3  17       25.37       27.35      2.54 o 
   4  -3  17       11.39        9.48      1.53 o 
   5  -3  17        3.87        6.13      1.18 o 
   6  -3  17       47.01       51.30      2.59 o 
   7  -3  17        2.66        2.78      1.12 o 
  -7  -2  17       12.41       18.09      3.26 o 
  -6  -2  17       64.34       71.31      4.90 o 
  -5  -2  17       16.02       17.69      2.07 o 
  -4  -2  17       62.46       63.56      4.31 o 
  -3  -2  17       65.34       72.58      4.75 o 
  -2  -2  17       73.99       83.22      5.11 o 
  -1  -2  17       78.62       74.01      4.80 o 
   0  -2  17      177.40      156.30      7.34 o 
   1  -2  17       50.26       45.57      3.83 o 
   2  -2  17      245.04      225.35      9.19 o 
   3  -2  17       55.54       61.05      3.18 o 
   4  -2  17      506.30      485.77     10.63 o 
   5  -2  17       35.05       38.20      2.55 o 
   6  -2  17       39.80       38.20      2.47 o 
   7  -2  17       17.57       17.89      1.98 o 
   8  -2  17       27.29       31.98      3.17 o 
  -8  -1  17       20.55       17.12      3.05 o 
  -7  -1  17       38.25       44.68      4.40 o 
  -6  -1  17       76.10       91.80      6.37 o 
  -5  -1  17       88.98       85.85      3.81 o 
  -4  -1  17      210.54      205.02      6.15 o 
  -3  -1  17      132.49      132.28      6.35 o 
  -2  -1  17       28.83       22.02      2.92 o 
  -1  -1  17      234.75      228.14      8.69 o 
   0  -1  17      220.11      196.88      8.10 o 
   1  -1  17      108.99      117.39      6.19 o 
   2  -1  17       21.34       24.23      3.28 o 
   3  -1  17       58.11       56.55      4.40 o 
   4  -1  17       38.42       39.53      2.15 o 
   5  -1  17      227.50      216.96      5.46 o 
   6  -1  17       86.04       86.92      4.63 o 
   7  -1  17        4.14        6.83      1.13 o 
   8  -1  17       66.54       72.33      3.24 o 
  -8   0  17       74.98       79.77      6.16 o 
  -7   0  17        8.69       12.16      2.73 o 
  -6   0  17        0.41        2.21      1.20 o 
  -5   0  17        3.10        9.17      2.12 o 
  -4   0  17       27.27       30.87      2.83 o 
  -3   0  17      219.08      214.01      8.08 o 
  -2   0  17        0.39        2.31      1.07 o 
  -1   0  17      358.15      341.47     10.86 o 
   0   0  17       19.71       16.53      2.69 o 
   1   0  17      431.59      484.29     14.24 o 
   2   0  17        2.73        4.25      1.49 o 
   3   0  17       47.73       42.88      2.58 o 
   4   0  17        4.12        6.01      1.34 o 
   5   0  17        0.09        2.21      1.65 o 
   6   0  17        0.50        2.12      1.10 o 
   7   0  17      155.71      153.75      8.83 o 
   8   0  17        6.29       11.09      1.70 o 
  -8   1  17       20.84       23.60      4.14 o 
  -7   1  17       39.26       48.76      4.82 o 
  -6   1  17       76.05       67.95      5.64 o 
  -5   1  17       86.08       79.92      6.02 o 
  -4   1  17      213.28      203.80      9.63 o 
  -3   1  17      129.04      130.25      4.55 o 
  -2   1  17       30.99       26.55      2.59 o 
  -1   1  17      240.67      214.20      8.22 o 
   0   1  17      216.02      197.81      8.01 o 
   1   1  17      109.83      108.82      5.93 o 
   2   1  17       19.07       21.63      3.32 o 
   3   1  17       59.29       53.52      3.13 o 
   4   1  17       39.72       40.50      3.72 o 
   5   1  17      225.38      221.90      9.80 o 
   6   1  17       83.13       84.23      6.10 o 
   7   1  17        4.06        1.39      1.79 o 
   8   1  17       65.69       77.73      6.35 o 
  -8   2  17        5.37        7.11      2.42 o 
  -7   2  17       13.09       12.28      2.84 o 
  -6   2  17       64.45       68.16      5.70 o 
  -5   2  17       14.99        9.57      2.61 o 
  -4   2  17       63.95       59.05      5.07 o 
  -3   2  17       64.08       65.36      5.28 o 
  -2   2  17       71.62       76.53      4.36 o 
  -1   2  17       77.92       72.47      4.44 o 
   0   2  17      178.54      183.84      7.59 o 
   1   2  17       48.78       43.69      3.66 o 
   2   2  17      240.10      229.95      8.41 o 
   3   2  17       58.36       60.52      4.46 o 
   4   2  17      494.70      467.58     14.73 o 
   5   2  17       35.53       39.32      4.75 o 
   6   2  17       41.31       45.21      5.36 o 
   7   2  17       17.12       14.05      3.32 o 
   8   2  17       26.72       26.99      4.67 o 
  -8   3  17       13.65       13.23      3.15 o 
  -7   3  17       32.60       33.97      5.05 o 
  -6   3  17        8.23       15.65      3.51 o 
  -5   3  17        2.31        6.04      2.06 o 
  -4   3  17        7.50        9.57      2.57 o 
  -3   3  17       36.96       38.29      4.02 o 
  -2   3  17       23.42       21.33      3.47 o 
  -1   3  17      209.11      196.93      7.64 o 
   0   3  17      436.34      390.72     12.12 o 
   1   3  17       97.84       86.55      4.88 o 
   2   3  17      388.89      352.05     11.70 o 
   3   3  17       24.48       27.62      3.66 o 
   4   3  17       11.65       11.61      2.88 o 
   5   3  17        4.09        8.39      2.42 o 
   6   3  17       44.55       52.15      5.28 o 
   7   3  17        2.77        2.38      1.72 o 
  -7   4  17        4.65        5.97      1.98 o 
  -6   4  17       86.55       99.19      7.20 o 
  -5   4  17        5.45        6.04      2.15 o 
  -4   4  17        6.88        9.11      2.42 o 
  -3   4  17        3.26        4.21      1.81 o 
  -2   4  17       50.40       49.18      4.46 o 
   1   4  17      103.87       84.93      5.24 o 
   2   4  17      167.45      161.67      7.70 o 
   3   4  17       75.41       67.44      5.22 o 
   4   4  17      101.54       96.20      6.58 o 
   5   4  17       93.04       95.68      7.03 o 
   6   4  17        5.87        7.91      2.55 o 
   7   4  17       26.56       30.63      4.92 o 
  -7   5  17        2.31        1.07      1.14 o 
  -6   5  17       21.63       19.04      3.60 o 
  -5   5  17      120.50      131.31      8.12 o 
  -4   5  17        5.73        7.66      2.57 o 
  -3   5  17       25.39       28.38      4.00 o 
  -2   5  17      161.50      147.11      7.83 o 
  -1   5  17       11.76       16.49      3.03 o 
   2   5  17       35.32       41.67      4.21 o 
   3   5  17       26.73       27.22      4.00 o 
   4   5  17       21.09       32.16      4.69 o 
   5   5  17      189.94      187.77     10.33 o 
   6   5  17       19.43       18.76      3.91 o 
  -6   6  17       21.60       29.14      4.38 o 
  -5   6  17       40.83       48.80      4.69 o 
  -4   6  17       56.50       58.99      5.18 o 
  -3   6  17       15.45       17.82      3.03 o 
   0   6  17       21.62       25.56      3.89 o 
   2   6  17        4.17        5.72      1.85 o 
   3   6  17      230.74      220.80     10.77 o 
   4   6  17       37.05       40.41      5.47 o 
   5   6  17      140.76      149.42      9.26 o 
  -2   7  17        1.84        1.52      1.47 o 
  -1   7  17        4.36        3.66      1.62 o 
   0   7  17       50.31       48.43      4.78 o 
   2   7  17       29.62       31.28      4.78 o 
   3   7  17       25.35       29.52      4.88 o 
   4   7  17       41.48       43.23      5.85 o 
  -2   8  17        6.81        8.81      2.31 o 
  -1   8  17        9.36       12.90      2.88 o 
   2   8  17       52.95       54.06      5.36 o 
   0  -8  18       33.59       40.12      3.98 o 
  -4  -7  18       14.24       13.08      2.84 o 
  -3  -7  18        9.37       10.29      2.31 o 
  -2  -7  18       26.76       34.33      4.69 o 
  -1  -7  18       14.16       14.12      2.90 o 
   0  -7  18        3.09        3.34      1.40 o 
   1  -7  18        9.38       10.06      2.51 o 
   2  -7  18        3.49        2.88      1.30 o 
   3  -7  18       26.21       33.99      3.32 o 
  -5  -6  18       13.23       14.98      2.52 o 
  -4  -6  18       55.94       66.48      5.45 o 
  -3  -6  18       48.67       44.51      5.26 o 
  -2  -6  18       14.81       16.62      3.13 o 
  -1  -6  18       32.77       39.91      4.86 o 
   0  -6  18      105.17      106.13      4.49 o 
   1  -6  18       21.45       26.55      3.77 o 
   2  -6  18      113.18      109.02      4.59 o 
   3  -6  18       19.01       26.85      4.88 o 
   4  -6  18       57.53       64.43      4.86 o 
   5  -6  18        2.82        4.75      1.68 o 
  -6  -5  18        7.68       12.92      2.55 o 
  -5  -5  18       20.96       22.91      3.58 o 
  -4  -5  18        2.64        5.11      1.72 o 
  -3  -5  18        4.18        3.91      1.66 o 
  -2  -5  18      198.60      187.23      9.13 o 
  -1  -5  18       88.30       87.56      6.00 o 
   0  -5  18       59.65       54.74      4.54 o 
   1  -5  18        0.79        2.81      1.02 o 
   2  -5  18       32.50       36.89      2.90 o 
   3  -5  18       24.65       28.77      3.55 o 
   4  -5  18       84.57       92.92     11.91 o 
   5  -5  18        2.74        6.48      1.81 o 
   6  -5  18       38.44       42.98      5.45 o 
  -7  -4  18       10.65       16.35      2.82 o 
  -6  -4  18       34.56       29.68      4.21 o 
  -5  -4  18       63.92       57.14      4.90 o 
  -4  -4  18       86.23       70.45      5.24 o 
  -3  -4  18       77.54       73.97      5.38 o 
  -2  -4  18       58.35       55.22      4.56 o 
  -1  -4  18      120.78      122.24      6.90 o 
   0  -4  18      170.08      161.71      7.99 o 
   1  -4  18      153.47      140.42      4.96 o 
   2  -4  18       35.07       42.58      3.19 o 
   3  -4  18      203.49      200.78      6.36 o 
   4  -4  18       34.02       30.95      2.78 o 
   5  -4  18      251.92      246.94      8.28 o 
   6  -4  18       11.56        9.99      2.36 o 
   7  -4  18        9.23       11.86      2.46 o 
  -7  -3  18       22.86       30.29      4.06 o 
  -6  -3  18       20.53       26.15      3.77 o 
  -5  -3  18       46.64       48.57      3.05 o 
  -4  -3  18        5.37        7.37      1.34 o 
  -3  -3  18      181.06      177.32      8.31 o 
  -2  -3  18       33.97       36.54      3.58 o 
  -1  -3  18      255.97      233.63      9.64 o 
   0  -3  18       84.68       85.09      5.47 o 
   1  -3  18      244.02      231.26      9.57 o 
   2  -3  18       11.74       13.70      1.77 o 
   3  -3  18      158.13      151.84      5.41 o 
   4  -3  18       16.86       18.51      2.21 o 
   5  -3  18       10.13       17.60      3.58 o 
   6  -3  18        8.33        7.90      1.44 o 
   7  -3  18       48.22       51.64      4.56 o 
  -7  -2  18       47.71       53.64      4.82 o 
  -6  -2  18       32.10       32.19      2.97 o 
  -5  -2  18       15.83       15.40      2.03 o 
  -4  -2  18        1.10        2.47      0.92 o 
  -3  -2  18       72.02       69.67      4.84 o 
  -2  -2  18       86.97       75.82      5.01 o 
  -1  -2  18      478.95      421.41     13.29 o 
   0  -2  18      133.75      116.23      6.35 o 
   1  -2  18       73.60       66.62      4.75 o 
   2  -2  18       82.10       92.75      5.81 o 
   3  -2  18      110.19      101.58      4.81 o 
   4  -2  18       17.71       20.07      4.51 o 
   5  -2  18      240.41      243.71      7.39 o 
   6  -2  18        0.73        2.51      0.76 o 
   7  -2  18       14.38       16.92      1.82 o 
  -8  -1  18        1.57        5.57      1.73 o 
  -7  -1  18       13.11       21.04      3.79 o 
  -6  -1  18       18.49       21.06      3.75 o 
  -5  -1  18      103.19      101.06      4.39 o 
  -4  -1  18      198.65      197.45      6.18 o 
  -3  -1  18        8.80       10.41      2.12 o 
  -2  -1  18       47.97       43.67      3.58 o 
  -1  -1  18      105.14      107.60      5.87 o 
   0  -1  18       42.56       31.66      3.70 o 
   1  -1  18       33.16       38.52      3.47 o 
   2  -1  18       28.72       29.60      3.81 o 
   3  -1  18      236.78      238.91      9.95 o 
   4  -1  18      102.06      108.15      6.52 o 
   5  -1  18        2.47        2.93      0.95 o 
   6  -1  18      136.88      135.94      4.43 o 
   7  -1  18       16.67       18.47      1.85 o 
   8  -1  18        7.74       11.61      1.78 o 
  -8   0  18       13.41       25.41      4.27 o 
  -7   0  18       53.42       48.78      4.88 o 
  -6   0  18        0.15        2.10      1.26 o 
  -5   0  18        5.70        9.64      2.40 o 
  -4   0  18        0.27        2.43      0.81 o 
  -3   0  18       11.31       10.81      2.17 o 
  -2   0  18       34.64       36.73      3.28 o 
  -1   0  18        9.52       15.59      2.54 o 
   0   0  18      244.07      206.47      8.52 o 
   1   0  18        6.76        4.17      1.39 o 
   2   0  18      217.86      214.58      9.15 o 
   3   0  18       22.36       20.57      3.34 o 
   4   0  18      469.43      475.37     15.44 o 
   5   0  18       28.82       27.60      2.74 o 
   6   0  18       43.38       37.17      3.32 o 
   7   0  18        2.27        4.95      1.32 o 
   8   0  18       38.59       37.86      3.51 o 
  -8   1  18        1.65        3.91      1.93 o 
  -7   1  18       12.78       10.90      2.59 o 
  -6   1  18       19.53       15.92      2.99 o 
  -5   1  18      104.21       95.68      6.79 o 
  -4   1  18      203.48      199.74      9.63 o 
  -3   1  18        8.55        8.81      1.95 o 
  -2   1  18       45.66       42.89      3.41 o 
  -1   1  18      101.86       94.96      5.39 o 
   0   1  18       42.13       31.41      3.56 o 
   1   1  18       33.12       29.51      3.64 o 
   2   1  18       31.14       37.47      3.62 o 
   3   1  18      234.50      220.23      9.63 o 
   4   1  18      102.58      108.61      4.54 o 
   5   1  18        2.34        2.33      1.60 o 
   6   1  18      134.52      134.03      8.06 o 
   7   1  18       18.18       20.24      3.64 o 
   8   1  18        7.45        6.10      2.48 o 
  -8   2  18       47.56       50.05      5.36 o 
  -7   2  18       48.27       54.69      5.20 o 
  -6   2  18       32.74       31.93      4.75 o 
  -5   2  18       15.33       15.65      3.28 o 
  -4   2  18        1.64        5.83      1.94 o 
  -3   2  18       69.48       65.70      5.28 o 
  -2   2  18       84.73       65.93      4.19 o 
  -1   2  18      482.10      432.75     12.71 o 
   0   2  18      133.29      111.64      6.02 o 
   1   2  18       73.20       63.83      4.63 o 
   2   2  18       85.16       91.09      5.78 o 
   3   2  18      111.95      105.44      5.99 o 
   4   2  18       17.64       23.06      3.45 o 
   5   2  18      240.53      243.58     10.73 o 
   6   2  18        0.58        4.80      1.77 o 
   7   2  18       14.18       21.65      4.04 o 
  -7   3  18       23.07       25.66      4.48 o 
  -6   3  18       19.83       23.08      4.06 o 
  -5   3  18       47.34       49.23      4.84 o 
  -4   3  18        5.79        4.61      1.81 o 
  -3   3  18      175.91      172.67      8.83 o 
  -2   3  18       34.02       41.48      4.21 o 
  -1   3  18      252.22      240.41      8.83 o 
   0   3  18       85.63       86.97      5.26 o 
   1   3  18      241.95      216.85      9.13 o 
   2   3  18       11.47       16.58      2.74 o 
   3   3  18      161.75      159.92      7.70 o 
   4   3  18       16.64       21.44      3.66 o 
   5   3  18       11.16       17.36      3.32 o 
   6   3  18        8.21       11.76      3.09 o 
   7   3  18       48.76       49.67      6.16 o 
  -7   4  18       11.05       10.43      2.61 o 
  -6   4  18       35.54       32.02      4.96 o 
  -5   4  18       62.34       60.84      5.39 o 
  -4   4  18       84.78       78.22      6.10 o 
  -3   4  18       77.23       64.98      5.26 o 
  -2   4  18       55.90       55.03      4.84 o 
   0   4  18      169.77      159.42      7.38 o 
   1   4  18      156.74      150.73      7.17 o 
   2   4  18       35.60       34.58      4.02 o 
   3   4  18      203.69      196.93      9.19 o 
   4   4  18       32.21       31.74      4.48 o 
   5   4  18      253.21      233.45     11.15 o 
   6   4  18       11.84       16.94      3.62 o 
   7   4  18        9.27       14.45      3.24 o 
  -6   5  18        7.78        5.87      2.29 o 
  -5   5  18       19.02       25.77      4.16 o 
  -4   5  18        2.39        6.67      2.33 o 
  -3   5  18        4.35        5.91      2.00 o 
  -2   5  18      196.61      192.13      9.28 o 
  -1   5  18       88.61       87.91      5.87 o 
   1   5  18        0.94        1.52      1.58 o 
   2   5  18       36.27       33.47      4.35 o 
   3   5  18       24.40       26.82      4.21 o 
   4   5  18       85.16       90.69      6.59 o 
   5   5  18        2.81        8.08      2.61 o 
   6   5  18       37.07       37.76      5.28 o 
  -5   6  18       13.30       15.69      2.99 o 
  -4   6  18       55.36       53.31      5.11 o 
  -3   6  18       48.53       50.43      4.44 o 
   0   6  18      102.53       88.52      6.31 o 
   2   6  18      114.00      118.40      7.49 o 
   3   6  18       19.60       19.10      3.58 o 
   4   6  18       58.92       67.32      6.04 o 
   5   6  18        2.96        5.51      2.08 o 
  -2   7  18       27.02       27.87      4.67 o 
  -1   7  18       13.78       16.87      3.30 o 
   2   7  18        4.26        6.56      2.13 o 
   3   7  18       25.59       21.77      4.19 o 
  -3  -7  19       22.19       30.73      4.36 o 
  -2  -7  19       17.49       24.28      4.02 o 
  -1  -7  19       24.40       32.86      4.50 o 
   0  -7  19       13.19        9.45      2.06 o 
   1  -7  19       12.77       12.43      2.57 o 
   2  -7  19        6.81        6.82      1.60 o 
   3  -7  19       11.26       18.01      2.94 o 
  -5  -6  19       52.59       55.35      4.69 o 
  -4  -6  19        2.78        6.88      1.96 o 
  -3  -6  19        1.13        2.33      1.37 o 
  -2  -6  19       16.28       16.24      2.82 o 
  -1  -6  19       16.33       23.96      3.75 o 
   0  -6  19        6.52        7.36      1.73 o 
   1  -6  19       30.72       23.73      3.79 o 
   2  -6  19        9.88       13.03      1.73 o 
   3  -6  19        5.02        5.64      1.06 o 
   4  -6  19        4.69        7.19      1.93 o 
  -6  -5  19        4.36        7.49      2.29 o 
  -5  -5  19        4.57        4.92      1.56 o 
  -4  -5  19        4.42        6.80      2.02 o 
  -3  -5  19       12.81       12.56      2.65 o 
  -2  -5  19       10.98       11.47      2.59 o 
  -1  -5  19       73.33       79.60      5.78 o 
   0  -5  19       23.15       27.54      3.79 o 
   1  -5  19       14.24       14.13      1.79 o 
   2  -5  19       18.37       18.83      2.20 o 
   3  -5  19      124.97      120.00      5.88 o 
   4  -5  19       20.52       24.47      2.54 o 
   5  -5  19       12.35       14.87      2.61 o 
  -7  -4  19        4.15        8.33      2.00 o 
  -6  -4  19       23.17       25.60      3.89 o 
  -5  -4  19        0.69        1.70      1.37 o 
  -4  -4  19       93.74       92.98      6.19 o 
  -3  -4  19       17.49       18.11      3.20 o 
  -2  -4  19      112.51      111.33      6.82 o 
  -1  -4  19      206.33      210.09      9.53 o 
   0  -4  19      165.99      157.77      8.14 o 
   1  -4  19        5.91        6.88      1.83 o 
   2  -4  19      187.58      177.84      5.95 o 
   3  -4  19       64.78       55.76      4.06 o 
   4  -4  19        2.16        1.98      0.78 o 
   5  -4  19       63.58       67.40      3.87 o 
   6  -4  19       38.64       39.44      5.20 o 
  -6  -3  19        7.15        7.95      2.21 o 
  -5  -3  19       17.11       20.94      2.43 o 
  -4  -3  19       23.96       27.22      2.64 o 
  -3  -3  19      118.65      105.01      6.35 o 
  -2  -3  19      522.34      501.14     15.61 o 
  -1  -3  19        8.94       11.19      2.44 o 
   0  -3  19        8.69       12.37      2.55 o 
   1  -3  19       31.84       33.87      4.21 o 
   2  -3  19      106.81       98.14      6.08 o 
   3  -3  19        8.09        8.15      1.49 o 
   4  -3  19      174.98      159.20      5.85 o 
   5  -3  19       12.32       14.60      1.92 o 
   6  -3  19       40.01       46.91      3.03 o 
   7  -3  19       10.29       15.17      2.80 o 
  -7  -2  19       10.29        9.80      2.29 o 
  -6  -2  19        1.79        5.68      1.58 o 
  -5  -2  19       16.95       16.09      3.17 o 
  -4  -2  19       91.56       82.19      4.72 o 
  -3  -2  19      152.64      133.94      7.03 o 
  -2  -2  19      103.53      108.95      6.29 o 
  -1  -2  19      217.40      210.93      9.03 o 
   0  -2  19       86.64       76.47      5.26 o 
   1  -2  19        1.08        2.69      1.32 o 
   2  -2  19      376.62      343.55     12.50 o 
   3  -2  19      155.62      155.71      7.91 o 
   4  -2  19       47.23       41.92      2.79 o 
   5  -2  19        2.32        3.98      1.05 o 
   6  -2  19       89.39       90.39      4.36 o 
   7  -2  19        0.16        1.67      0.77 o 
  -7  -1  19       26.90       40.62      5.24 o 
  -6  -1  19        4.23        8.69      2.19 o 
  -5  -1  19       35.74       36.06      2.79 o 
  -4  -1  19       13.81       14.01      1.82 o 
  -3  -1  19       23.03       27.28      3.47 o 
  -2  -1  19       26.45       29.16      3.51 o 
  -1  -1  19       90.49       80.68      5.20 o 
   0  -1  19       12.76       16.94      2.92 o 
   1  -1  19       65.67       60.29      4.57 o 
   2  -1  19       42.76       44.39      4.04 o 
   3  -1  19      415.29      406.89     13.95 o 
   4  -1  19      239.02      228.08     10.06 o 
   5  -1  19       90.09       78.00      5.70 o 
   6  -1  19       39.90       41.23      4.00 o 
   7  -1  19        1.97        3.46      1.04 o 
  -8   0  19       10.85       14.24      3.11 o 
  -7   0  19       25.68       24.45      4.02 o 
  -6   0  19      114.47      110.46      7.34 o 
  -5   0  19        8.99        9.21      2.33 o 
  -4   0  19        3.48        6.69      1.19 o 
  -3   0  19       96.88      106.02      5.72 o 
  -2   0  19       90.46       84.90      5.22 o 
  -1   0  19        1.43       13.09      2.31 o 
   0   0  19       16.65       27.85      3.51 o 
   1   0  19       71.43       87.22      5.62 o 
   2   0  19       43.47       54.23      4.44 o 
   3   0  19      414.40      390.82     13.67 o 
   4   0  19      116.67      121.72      7.26 o 
   5   0  19      389.12      374.37     13.93 o 
   6   0  19        0.27        0.58      2.09 o 
   7   0  19       22.78       30.34      3.11 o 
  -8   1  19        7.95       11.63      2.99 o 
  -7   1  19       26.37       35.22      5.03 o 
  -6   1  19        4.28        4.59      1.54 o 
  -5   1  19       37.12       45.54      4.73 o 
  -4   1  19       12.96       12.69      2.73 o 
  -3   1  19       23.26       26.12      2.47 o 
  -2   1  19       28.24       33.55      3.58 o 
  -1   1  19       89.63       75.86      4.86 o 
   0   1  19       12.28       20.20      3.05 o 
   1   1  19       66.96       65.42      4.84 o 
   2   1  19       42.14       34.33      4.21 o 
   3   1  19      416.56      399.09     13.95 o 
   4   1  19      237.43      214.28      9.93 o 
   5   1  19       89.34       86.10      4.27 o 
   6   1  19       40.24       53.10      3.45 o 
   7   1  19        1.46        5.60      2.06 o 
  -7   2  19       10.59        8.16      2.38 o 
  -6   2  19        2.06        3.22      1.41 o 
  -5   2  19       18.35       15.84      3.58 o 
  -4   2  19       94.06       97.29      6.79 o 
  -3   2  19      154.76      147.28      8.10 o 
  -2   2  19      102.37      105.18      5.57 o 
  -1   2  19      213.59      212.03      8.54 o 
   0   2  19       88.27       81.39      5.20 o 
   1   2  19        0.69        0.30      0.91 o 
   2   2  19      383.12      360.32     12.69 o 
   3   2  19      155.62      121.61      7.24 o 
   4   2  19       45.90       38.58      4.48 o 
   5   2  19        2.50        3.60      1.52 o 
   6   2  19       86.64       92.63      6.75 o 
   7   2  19        0.12        1.51      1.62 o 
  -7   3  19        2.74        3.45      1.64 o 
  -6   3  19        7.69        7.78      2.42 o 
  -5   3  19       16.94       18.32      3.39 o 
  -4   3  19       24.73       18.57      3.58 o 
  -3   3  19      117.90      103.08      6.80 o 
  -2   3  19      522.85      514.98     16.79 o 
  -1   3  19        8.73       14.35      2.54 o 
   0   3  19       10.26       11.19      2.23 o 
   1   3  19       33.31       35.13      4.16 o 
   3   3  19        8.38       10.71      2.48 o 
   4   3  19      178.82      177.95      8.67 o 
   5   3  19       12.20       17.31      3.62 o 
   6   3  19       38.78       41.38      5.60 o 
   7   3  19       10.59       18.76      3.58 o 
  -7   4  19        4.32        7.62      2.27 o 
  -6   4  19       21.86       29.26      4.82 o 
  -5   4  19        0.49        3.43      1.66 o 
  -4   4  19       95.97       90.00      6.63 o 
  -3   4  19       17.18       18.20      3.47 o 
  -2   4  19      113.79      124.29      7.49 o 
   0   4  19      166.08      162.02      7.62 o 
   3   4  19       66.17       67.78      5.15 o 
   4   4  19        1.96        3.74      2.12 o 
   5   4  19       63.82       64.96      5.66 o 
   6   4  19       37.67       36.20      5.22 o 
  -6   5  19        4.38        8.39      2.08 o 
  -5   5  19        4.84        3.96      1.77 o 
  -4   5  19        4.68        4.14      1.68 o 
  -3   5  19       12.18       14.75      3.26 o 
  -2   5  19       10.82       16.26      3.07 o 
  -1   5  19       72.66       64.43      5.15 o 
   2   5  19       19.12       22.57      3.58 o 
   3   5  19      124.53      116.69      7.47 o 
   4   5  19       20.82       22.30      3.96 o 
   5   5  19       12.93       12.90      3.24 o 
  -5   6  19       53.67       58.63      5.13 o 
  -4   6  19        2.69        6.08      2.17 o 
  -3   6  19        1.61        7.13      1.83 o 
   1   6  19       34.49       36.54      4.77 o 
   2   6  19        9.26        9.68      2.69 o 
   3   6  19        4.63        5.15      2.29 o 
   4   6  19        4.63        9.74      2.33 o 
  -2   7  19       17.99       18.51      4.00 o 
  -1   7  19       24.07       26.11      4.33 o 
   1   7  19       13.52       13.84      3.15 o 
   2   7  19        7.61       11.34      2.90 o 
   3   7  19       10.73       16.37      3.32 o 
  -2  -7  20        7.80       11.46      2.94 o 
  -1  -7  20        7.26        8.23      2.19 o 
   0  -7  20        8.54        9.59      2.21 o 
   1  -7  20       35.46       42.33      5.11 o 
   2  -7  20       57.52       64.52      5.13 o 
  -4  -6  20        8.88        4.59      1.58 o 
  -3  -6  20        0.50        0.93      1.14 o 
  -2  -6  20       41.62       43.88      5.34 o 
  -1  -6  20       20.10       23.79      3.70 o 
   0  -6  20        6.17        6.40      1.83 o 
   1  -6  20        5.01        6.12      1.73 o 
   2  -6  20       78.16       74.94      3.82 o 
   3  -6  20        4.04        6.30      1.10 o 
   4  -6  20       13.05        9.68      2.29 o 
  -5  -5  20        1.49        4.44      1.30 o 
  -4  -5  20        2.36        5.70      1.77 o 
  -3  -5  20       50.12       48.09      4.65 o 
  -2  -5  20       26.71       28.36      4.02 o 
  -1  -5  20       15.46       19.42      3.24 o 
   0  -5  20       70.31       80.89      5.83 o 
   1  -5  20       45.11       47.99      3.64 o 
   2  -5  20       17.88       18.27      3.55 o 
   3  -5  20       25.95       25.41      2.65 o 
   4  -5  20       89.30       84.13      6.15 o 
   5  -5  20        0.16        0.50      1.20 o 
  -6  -4  20        1.44        0.57      1.45 o 
  -5  -4  20       39.81       45.42      4.46 o 
  -4  -4  20       14.75       13.55      2.82 o 
  -3  -4  20       18.29       25.81      3.81 o 
  -2  -4  20       74.60       78.07      5.70 o 
  -1  -4  20       29.50       34.96      4.46 o 
   0  -4  20        5.48        6.92      2.06 o 
   1  -4  20       24.68       23.06      3.64 o 
   2  -4  20       59.67       58.51      3.95 o 
   3  -4  20      107.51      103.11      4.63 o 
   4  -4  20       13.98       16.21      2.06 o 
   5  -4  20       26.47       32.71      3.83 o 
   6  -4  20       17.13       17.99      3.89 o 
  -6  -3  20       18.80       20.74      3.74 o 
  -5  -3  20       35.51       37.11      2.83 o 
  -4  -3  20        5.98        3.57      1.10 o 
  -3  -3  20      133.48      132.01      7.38 o 
  -2  -3  20      128.04      120.06      6.96 o 
  -1  -3  20       89.14       79.24      5.51 o 
   0  -3  20       14.33       15.80      2.86 o 
   1  -3  20      166.05      150.66      8.02 o 
   2  -3  20       28.19       30.54      4.00 o 
   3  -3  20       56.34       59.03      3.35 o 
   4  -3  20        4.74        7.21      1.32 o 
   5  -3  20       42.04       42.11      3.19 o 
   6  -3  20        6.39        6.54      1.14 o 
  -7  -2  20       10.28       13.06      2.17 o 
  -6  -2  20       42.12       39.38      3.93 o 
  -5  -2  20       58.58       61.64      3.52 o 
  -4  -2  20       96.21       93.43      4.99 o 
  -3  -2  20      143.30      141.72      7.30 o 
  -2  -2  20       82.95       74.39      5.28 o 
  -1  -2  20        4.57        4.94      1.47 o 
   0  -2  20       74.37       77.29      5.32 o 
   1  -2  20      122.88      123.74      7.00 o 
   2  -2  20       63.36       66.67      5.13 o 
   3  -2  20      129.24      120.31      7.11 o 
   4  -2  20       16.96       26.36      3.98 o 
   5  -2  20       13.22       18.76      4.15 o 
   6  -2  20        4.21        5.25      2.26 o 
   7  -2  20       47.74       43.58      6.81 o 
  -7  -1  20       14.68       19.23      3.47 o 
  -6  -1  20       18.63       19.48      3.47 o 
  -5  -1  20       10.30       14.35      1.85 o 
  -4  -1  20       30.27       34.77      2.67 o 
  -3  -1  20      118.56      126.83      6.71 o 
  -2  -1  20      162.97      155.40      7.45 o 
  -1  -1  20        4.49        7.30      1.98 o 
   0  -1  20       11.70        5.70      1.73 o 
   1  -1  20       82.42       77.41      5.36 o 
   2  -1  20       39.64       39.26      4.59 o 
   3  -1  20       12.50        8.54      2.33 o 
   4  -1  20      427.81      402.64     14.56 o 
   5  -1  20       94.69       93.32      6.31 o 
   6  -1  20        4.61        5.81      1.45 o 
   7  -1  20       21.79       28.15      4.00 o 
  -7   0  20        3.66        3.20      1.70 o 
  -6   0  20       15.48       23.71      3.98 o 
  -5   0  20       67.94       73.31      5.99 o 
  -4   0  20        0.35        3.68      1.00 o 
  -3   0  20        4.00        9.13      2.06 o 
  -2   0  20      192.46      180.79      8.06 o 
  -1   0  20       13.37       17.04      2.84 o 
   0   0  20       74.58       75.08      5.18 o 
   1   0  20        5.13        2.59      1.49 o 
   2   0  20       99.42      101.67      6.40 o 
   3   0  20       78.81       72.74      5.57 o 
   4   0  20       68.43       62.96      5.24 o 
   5   0  20        0.02        1.43      1.14 o 
   6   0  20       11.95       12.35      2.42 o 
   7   0  20       36.65       44.91      4.31 o 
  -7   1  20       15.32       17.21      3.70 o 
  -6   1  20       19.26       19.86      3.62 o 
  -5   1  20       10.45       10.64      2.88 o 
  -4   1  20       31.74       39.63      4.94 o 
  -3   1  20      117.89      118.94      6.08 o 
  -2   1  20      161.73      137.24      6.75 o 
  -1   1  20        3.97        8.60      2.02 o 
   0   1  20       12.13        2.74      1.39 o 
   1   1  20       79.18       71.32      5.20 o 
   2   1  20       38.26       42.39      4.08 o 
   3   1  20       13.17       21.23      3.66 o 
   4   1  20      430.03      410.91     14.71 o 
   5   1  20       93.60       91.53      6.50 o 
   6   1  20        5.49        5.28      1.75 o 
   7   1  20       22.09       30.89      3.46 o 
  -7   2  20       10.78       13.42      3.07 o 
  -6   2  20       42.16       38.71      5.34 o 
  -5   2  20       59.10       60.73      5.64 o 
  -4   2  20       97.12       94.88      6.86 o 
  -3   2  20      145.79      130.30      7.80 o 
  -2   2  20       82.12       75.92      4.77 o 
  -1   2  20        5.28        9.38      1.96 o 
   0   2  20       74.43       73.67      5.13 o 
   1   2  20      123.18      126.39      6.94 o 
   2   2  20       63.22       59.74      4.94 o 
   3   2  20      127.90      118.20      7.19 o 
   4   2  20       17.37       23.48      3.85 o 
   6   2  20        3.70        3.77      1.79 o 
   7   2  20       43.49       48.20      5.91 o 
  -7   3  20        2.03        0.63      1.33 o 
  -6   3  20       18.88       25.22      4.42 o 
  -5   3  20       36.41       35.21      5.03 o 
  -4   3  20        6.38        6.98      2.19 o 
  -3   3  20      133.37      127.74      7.83 o 
  -2   3  20      127.67      120.02      7.41 o 
  -1   3  20       86.84       79.12      4.97 o 
   0   3  20       13.90       15.06      2.86 o 
   1   3  20      160.95      150.81      7.81 o 
   2   3  20       28.44       31.09      4.17 o 
   5   3  20       42.22       44.75      4.52 o 
   6   3  20        6.32        8.92      2.74 o 
  -6   4  20        1.61        3.37      1.52 o 
  -5   4  20       41.37       43.69      4.59 o 
  -4   4  20       15.56       13.95      3.22 o 
  -3   4  20       17.60       16.16      3.18 o 
  -2   4  20       73.51       71.95      5.76 o 
   0   4  20        5.75        9.80      2.04 o 
   1   4  20       22.59       22.38      3.43 o 
   4   4  20       14.71       18.36      3.68 o 
   5   4  20       25.75       26.13      4.54 o 
   6   4  20       17.83       25.45      4.17 o 
  -5   5  20        1.55        1.16      1.51 o 
  -4   5  20        1.97        3.96      2.00 o 
  -3   5  20       49.57       49.21      4.75 o 
  -2   5  20       26.40       25.22      3.91 o 
  -1   5  20       16.04       21.37      3.70 o 
   3   5  20       26.33       24.23      3.87 o 
   4   5  20       89.55       94.48      7.03 o 
   5   5  20        0.10        2.69      1.85 o 
  -4   6  20        8.80        9.51      2.40 o 
  -3   6  20        0.41        2.97      1.75 o 
   3   6  20        3.84        3.62      2.36 o 
   4   6  20       12.55       11.70      3.09 o 
  -2   7  20        7.40        8.50      2.17 o 
  -1   7  20        7.20        7.32      2.27 o 
   2   7  20       57.51       67.89      5.81 o 
  -3  -6  21       10.48       16.37      2.61 o 
  -2  -6  21        3.98        4.94      1.62 o 
  -1  -6  21       51.19       49.82      4.69 o 
   0  -6  21        9.73        9.97      2.38 o 
   1  -6  21       94.47       91.70      6.37 o 
   2  -6  21       13.38       11.74      1.61 o 
   3  -6  21      124.47      127.25      6.19 o 
  -5  -5  21        9.51       12.60      2.42 o 
  -4  -5  21        0.68        2.23      1.20 o 
  -3  -5  21       49.82       49.77      4.73 o 
  -2  -5  21       38.23       43.17      5.13 o 
  -1  -5  21       29.70       32.04      4.35 o 
   0  -5  21       28.70       29.62      4.19 o 
   1  -5  21      118.01      134.17      7.72 o 
   2  -5  21       30.13       32.72      2.98 o 
   3  -5  21       32.78       40.64      3.40 o 
   4  -5  21        1.45        2.93      0.87 o 
  -6  -4  21       10.15       18.97      3.39 o 
  -5  -4  21       18.84       25.96      3.87 o 
  -4  -4  21       24.29       22.51      3.43 o 
  -3  -4  21       19.44       21.23      3.53 o 
  -2  -4  21        4.89        5.07      1.81 o 
  -1  -4  21       95.40       91.47      6.29 o 
   0  -4  21      172.90      162.82      8.63 o 
   1  -4  21       64.65       60.16      4.82 o 
   2  -4  21       55.61       60.86      4.96 o 
   3  -4  21       46.20       52.04      3.24 o 
   4  -4  21       35.14       37.85      2.92 o 
   5  -4  21       59.30       60.59      3.57 o 
  -6  -3  21       42.76       50.28      4.67 o 
  -5  -3  21       26.50       27.52      2.82 o 
  -4  -3  21       19.62       22.04      2.36 o 
  -3  -3  21        0.12        1.26      1.14 o 
  -2  -3  21       31.48       43.99      4.27 o 
  -1  -3  21       42.22       39.95      3.95 o 
   0  -3  21       32.38       41.97      4.82 o 
   1  -3  21        0.83        1.22      1.11 o 
   2  -3  21       24.72       25.60      3.72 o 
   3  -3  21       45.34       50.03      4.46 o 
   4  -3  21       36.28       35.12      3.17 o 
   5  -3  21       10.01       10.39      1.68 o 
   6  -3  21       19.53       26.66      2.76 o 
  -7  -2  21       13.73       18.37      3.32 o 
  -6  -2  21       22.51       30.40      4.27 o 
  -5  -2  21        7.96       10.55      1.71 o 
  -4  -2  21        4.57        3.53      2.00 o 
  -3  -2  21       96.79       90.35      5.87 o 
  -2  -2  21       68.84       66.20      5.09 o 
  -1  -2  21       40.67       37.45      3.72 o 
   0  -2  21      244.85      226.97      9.89 o 
   1  -2  21       44.15       44.96      4.19 o 
   2  -2  21        2.87        6.44      1.83 o 
   3  -2  21       41.50       51.67      4.57 o 
   4  -2  21      157.76      149.38      8.35 o 
   5  -2  21        8.39       10.04      2.31 o 
   6  -2  21       55.02       58.59      4.96 o 
  -7  -1  21        7.84        8.01      2.40 o 
  -6  -1  21        3.89        9.15      2.02 o 
  -5  -1  21       19.03       24.36      4.16 o 
  -4  -1  21       16.84       19.69      2.29 o 
  -3  -1  21       89.11       76.95      5.26 o 
  -2  -1  21       56.70       59.68      4.57 o 
  -1  -1  21        4.30        7.38      1.96 o 
   0  -1  21       37.61       33.68      4.14 o 
   1  -1  21      178.75      175.61      8.67 o 
   2  -1  21       40.47       43.97      4.35 o 
   3  -1  21      196.83      199.47      9.74 o 
   4  -1  21        9.49       16.47      3.07 o 
   5  -1  21       76.00       69.86      5.60 o 
   6  -1  21       39.79       37.95      3.66 o 
   7  -1  21       80.79       89.78      6.46 o 
  -7   0  21       24.40       29.56      4.71 o 
  -6   0  21        4.39       10.88      2.55 o 
  -5   0  21       12.75       19.16      3.66 o 
  -4   0  21       92.94       83.79      4.53 o 
  -3   0  21        3.50        4.44      1.62 o 
  -2   0  21       12.22       14.75      2.74 o 
  -1   0  21       96.04       63.91      4.71 o 
   0   0  21       14.58       14.81      2.80 o 
   1   0  21       49.16       50.07      4.44 o 
   2   0  21       19.89       25.77      3.85 o 
   3   0  21      554.48      562.06     17.78 o 
   4   0  21        1.95        1.83      0.99 o 
   5   0  21      185.05      174.96      9.30 o 
   6   0  21        0.04       -0.82      0.95 o 
   7   0  21       83.26       80.97      6.10 o 
  -7   1  21        7.24       16.07      3.62 o 
  -6   1  21        3.78        5.89      1.98 o 
  -5   1  21       18.54       17.38      3.37 o 
  -4   1  21       17.68       17.90      3.49 o 
  -3   1  21       89.81       90.20      5.34 o 
  -2   1  21       57.75       60.50      4.48 o 
  -1   1  21        4.01        7.20      1.89 o 
   0   1  21       35.43       29.20      3.77 o 
   1   1  21      176.83      177.84      8.67 o 
   2   1  21       40.97       45.59      4.31 o 
   3   1  21      197.43      189.10      9.49 o 
   4   1  21        9.66        8.29      2.10 o 
   5   1  21       76.14       77.63      6.00 o 
   6   1  21       38.30       38.66      5.24 o 
   7   1  21       79.99       82.63      6.56 o 
  -7   2  21       14.35       19.14      3.62 o 
  -6   2  21       21.62       20.41      3.85 o 
  -5   2  21        8.57       11.84      2.88 o 
  -4   2  21        4.26        6.63      2.17 o 
  -3   2  21       96.79      106.78      7.05 o 
  -2   2  21       66.86       66.56      4.59 o 
  -1   2  21       42.89       41.46      3.77 o 
   0   2  21      238.71      222.04      9.57 o 
   1   2  21       41.37       42.39      3.96 o 
   2   2  21        3.43        7.57      2.15 o 
   3   2  21       41.82       46.24      5.20 o 
   4   2  21      158.30      152.87      8.69 o 
   5   2  21        8.96        8.37      2.06 o 
  -6   3  21       42.63       51.03      5.15 o 
  -5   3  21       26.18       29.45      4.61 o 
  -4   3  21       19.99       23.71      4.16 o 
  -3   3  21        0.11        3.53      1.58 o 
  -2   3  21       32.10       40.77      5.03 o 
  -1   3  21       41.44       42.62      3.79 o 
   0   3  21       32.62       41.11      3.93 o 
   1   3  21        0.88        1.07      1.24 o 
   2   3  21       25.19       25.98      3.91 o 
   3   3  21       45.91       47.35      4.52 o 
  -6   4  21        9.61       12.45      3.07 o 
  -5   4  21       17.91       27.89      4.56 o 
  -4   4  21       24.37       19.67      3.68 o 
  -3   4  21       19.36       21.77      4.00 o 
  -2   4  21        4.12        4.54      1.89 o 
   0   4  21      170.07      182.14      8.44 o 
   1   4  21       64.18       53.41      4.59 o 
  -5   5  21        9.21       15.78      3.39 o 
  -4   5  21        0.69        0.36      1.28 o 
  -3   5  21       47.59       45.90      4.78 o 
  -2   5  21       37.49       39.11      4.99 o 
  -1   5  21       29.31       33.36      4.56 o 
   1   5  21      116.26      123.13      7.28 o 
  -3   6  21       10.41       18.26      3.18 o 
  -2  -6  22       59.67       62.61      5.55 o 
  -1  -6  22       22.93       19.69      3.53 o 
   0  -6  22       46.39       55.26      4.92 o 
   1  -6  22       28.54       36.54      4.80 o 
   2  -6  22       47.43       47.31      4.52 o 
  -4  -5  22        0.09        1.07      1.35 o 
  -3  -5  22        9.26       14.05      2.90 o 
  -2  -5  22       44.50       52.84      4.75 o 
  -1  -5  22        8.43       12.33      2.76 o 
   0  -5  22       30.46       33.07      4.40 o 
   1  -5  22       13.52       21.90      3.45 o 
   2  -5  22      146.38      142.29      8.27 o 
   3  -5  22        7.21        4.12      1.06 o 
   4  -5  22       88.39       92.47      6.00 o 
  -5  -4  22        7.37        8.12      2.00 o 
  -4  -4  22       14.87       12.26      2.48 o 
  -3  -4  22       71.22       71.36      5.66 o 
  -2  -4  22      110.58      114.54      7.22 o 
  -1  -4  22        3.29        2.15      1.49 o 
   0  -4  22      189.83      165.33      8.92 o 
   1  -4  22      108.40       99.06      6.63 o 
   2  -4  22       22.31       25.54      3.62 o 
   3  -4  22       13.46       17.99      3.20 o 
   4  -4  22       96.88       93.94      4.56 o 
   5  -4  22      101.62      108.38      5.05 o 
  -6  -3  22        6.25        8.71      2.13 o 
  -5  -3  22       20.13       28.07      2.85 o 
  -4  -3  22       26.86       27.23      2.79 o 
  -3  -3  22        5.14        6.96      2.15 o 
  -2  -3  22        7.18       11.46      2.57 o 
  -1  -3  22      112.53      111.45      6.94 o 
   0  -3  22       36.85       40.98      4.90 o 
   1  -3  22       92.70       80.00      5.87 o 
   2  -3  22        4.36        9.66      2.02 o 
   3  -3  22       86.66       86.92      6.23 o 
   4  -3  22       10.52       12.05      2.69 o 
   5  -3  22       16.18       14.96      2.88 o 
  -6  -2  22        5.79        5.72      1.56 o 
  -5  -2  22        3.92        5.93      1.95 o 
  -4  -2  22       25.69       23.57      2.66 o 
  -3  -2  22       85.47       87.85      5.93 o 
  -2  -2  22       79.36       86.10      5.97 o 
  -1  -2  22       20.54       28.27      4.00 o 
   0  -2  22        5.03        6.73      1.81 o 
   1  -2  22       95.50       95.95      6.50 o 
   2  -2  22       24.67       22.83      3.79 o 
   3  -2  22       59.82       63.30      5.22 o 
   4  -2  22       41.43       42.07      5.11 o 
   5  -2  22       49.75       48.53      4.48 o 
   6  -2  22       22.50       32.33      4.59 o 
  -7  -1  22        7.10       10.10      2.21 o 
  -6  -1  22        5.49        7.36      2.10 o 
  -5  -1  22       34.52       38.69      5.32 o 
  -4  -1  22       21.70       26.81      2.76 o 
  -3  -1  22       18.44       19.59      3.24 o 
  -2  -1  22       82.88       81.01      5.49 o 
  -1  -1  22       30.97       35.15      4.38 o 
   0  -1  22      141.45      123.97      7.20 o 
   1  -1  22       32.13       33.85      4.33 o 
   2  -1  22       75.71       65.21      5.34 o 
   3  -1  22       98.46      100.28      6.75 o 
   4  -1  22      246.02      220.26     10.65 o 
   5  -1  22       23.15       31.34      4.40 o 
   6  -1  22        8.22       10.18      2.44 o 
  -7   0  22        8.07       11.49      2.52 o 
  -6   0  22        0.26        2.86      1.64 o 
  -5   0  22        6.43       10.50      2.92 o 
  -4   0  22       46.93       48.93      4.80 o 
  -3   0  22      122.43      128.07      6.92 o 
  -2   0  22       10.05       13.49      2.50 o 
  -1   0  22       98.35       98.92      6.12 o 
   0   0  22      132.74      123.27      7.09 o 
   1   0  22        0.82        3.96      1.39 o 
   2   0  22      126.56      122.86      7.36 o 
   3   0  22       27.20       25.98      4.14 o 
   4   0  22      339.73      353.40     14.03 o 
   5   0  22       22.26       21.27      3.66 o 
   6   0  22      293.98      277.77     12.58 o 
  -7   1  22        6.90        9.07      2.52 o 
  -6   1  22        5.94        7.13      2.29 o 
  -5   1  22       34.67       38.69      5.26 o 
  -4   1  22       22.59       28.31      4.42 o 
  -2   1  22       85.23       82.25      5.34 o 
  -1   1  22       30.23       29.11      3.81 o 
   0   1  22      143.97      134.02      7.32 o 
   1   1  22       31.04       39.36      4.56 o 
   2   1  22       76.91       74.58      5.72 o 
   3   1  22       98.03       99.42      6.79 o 
   4   1  22      247.29      234.31     11.02 o 
   5   1  22       22.81       32.16      4.73 o 
   6   1  22        9.66        8.71      2.48 o 
  -6   2  22        6.02        6.86      2.29 o 
  -5   2  22        3.67        6.00      1.91 o 
  -4   2  22       26.33       30.04      4.75 o 
  -3   2  22       85.46       86.71      6.46 o 
  -2   2  22       80.71       82.67      5.30 o 
  -1   2  22       21.71       33.17      4.00 o 
   0   2  22        5.40        8.84      2.31 o 
   1   2  22       93.57       94.37      6.23 o 
   2   2  22       24.83       30.69      4.23 o 
   3   2  22       60.48       78.78      5.99 o 
   4   2  22       41.48       46.98      5.60 o 
   5   2  22       49.91       46.95      4.63 o 
   6   2  22       22.48       28.38      4.33 o 
  -6   3  22        5.68        6.58      2.00 o 
  -5   3  22       20.71       26.82      4.63 o 
  -4   3  22       26.56       27.14      4.59 o 
  -3   3  22        4.94        4.65      2.00 o 
  -2   3  22        6.86        4.99      1.73 o 
  -1   3  22      113.66      106.02      6.29 o 
   0   3  22       36.26       37.59      4.40 o 
   1   3  22       89.75       85.72      6.10 o 
   2   3  22        4.36        7.11      2.08 o 
   3   3  22       87.10       94.71      6.69 o 
   4   3  22       11.01       14.41      3.15 o 
  -5   4  22        6.98       11.84      2.65 o 
  -4   4  22       14.33       18.95      3.55 o 
  -3   4  22       70.98       77.18      6.39 o 
  -2   4  22      109.59      115.39      7.57 o 
   0   4  22      187.72      176.58      8.54 o 
   1   4  22      107.98       96.81      6.46 o 
   2   4  22       22.11       25.05      4.02 o 
  -4   5  22        0.07        0.80      1.35 o 
  -3   5  22        9.81       13.70      3.20 o 
  -2   5  22       43.57       44.66      4.69 o 
  -1   5  22        9.09       14.81      3.16 o 
   1   5  22       13.57       16.49      2.92 o 
  -1  -6  23        2.16        2.67      1.64 o 
   0  -6  23       16.53       15.44      2.86 o 
  -3  -5  23       39.50       39.17      4.94 o 
  -2  -5  23       44.18       42.91      5.36 o 
  -1  -5  23       86.51       73.54      5.99 o 
   0  -5  23       10.90       12.35      2.42 o 
   1  -5  23       66.86       75.63      5.85 o 
   2  -5  23       15.68       22.89      3.83 o 
   3  -5  23       56.36       55.43      5.13 o 
  -5  -4  23       10.38        8.04      1.98 o 
  -4  -4  23        7.89       14.16      2.94 o 
  -3  -4  23       45.78       60.52      5.22 o 
  -2  -4  23       83.38       73.75      5.78 o 
  -1  -4  23       52.72       54.46      4.94 o 
   0  -4  23       36.84       40.77      4.99 o 
   1  -4  23       88.66       78.21      5.91 o 
   2  -4  23       73.82       83.47      6.10 o 
   3  -4  23       32.69       32.16      4.63 o 
   4  -4  23        0.99        0.65      1.24 o 
  -5  -3  23        1.89        3.20      1.68 o 
  -4  -3  23       71.20       71.33      3.88 o 
  -3  -3  23       73.32       83.12      6.06 o 
  -2  -3  23       79.59       78.72      5.95 o 
  -1  -3  23       12.58       17.65      3.20 o 
   0  -3  23      140.02      127.90      7.76 o 
   1  -3  23       77.07       78.26      5.99 o 
   2  -3  23      218.88      205.70     10.12 o 
   3  -3  23       14.53       14.26      3.03 o 
   4  -3  23      284.14      292.07     12.69 o 
   5  -3  23       16.63       20.72      3.74 o 
  -6  -2  23       32.58       31.35      4.50 o 
  -5  -2  23       30.30       33.54      3.25 o 
  -4  -2  23       15.77       17.26      2.25 o 
  -3  -2  23       68.58       74.47      5.53 o 
  -2  -2  23       66.22       75.00      5.62 o 
  -1  -2  23      103.95       89.20      6.21 o 
   0  -2  23       48.04       45.97      4.36 o 
   1  -2  23       42.00       44.18      4.38 o 
   2  -2  23       91.28       97.80      6.80 o 
   3  -2  23       83.85       92.69      6.50 o 
   4  -2  23       68.50       73.99      5.74 o 
   5  -2  23       49.54       66.08      5.57 o 
  -6  -1  23       28.69       37.66      5.38 o 
  -5  -1  23       16.40       18.77      3.11 o 
  -4  -1  23      109.65      118.73     11.24 o 
  -3  -1  23       27.74       30.84      4.04 o 
  -2  -1  23       50.37       53.27      4.52 o 
  -1  -1  23       81.64       67.32      5.39 o 
   0  -1  23       49.26       48.20      4.52 o 
   1  -1  23       68.91       77.14      5.72 o 
   2  -1  23       29.36       35.47      4.77 o 
   3  -1  23      105.82      107.37      7.30 o 
   4  -1  23      193.33      201.85     10.35 o 
   5  -1  23      108.65      119.21      7.66 o 
   6  -1  23        3.58        5.64      1.81 o 
  -6   0  23       30.64       33.78      5.20 o 
  -5   0  23        6.33        6.39      2.10 o 
  -4   0  23       45.68       55.39      5.18 o 
  -3   0  23       87.32      105.86      6.40 o 
  -2   0  23       70.88       63.61      4.88 o 
  -1   0  23       61.51       53.03      4.50 o 
   0   0  23       62.83       57.26      4.84 o 
   1   0  23       32.46       52.66      4.77 o 
   2   0  23        1.45       -0.82      0.82 o 
   3   0  23      534.23      546.43     18.26 o 
   4   0  23       95.00       94.88      6.82 o 
   5   0  23       48.64       44.20      5.39 o 
   6   0  23        0.39        3.13      1.54 o 
  -6   1  23       28.68       31.66      5.11 o 
  -5   1  23       17.22       17.99      3.43 o 
  -4   1  23      109.47       97.36      7.17 o 
  -2   1  23       50.06       44.14      4.06 o 
  -1   1  23       83.00       84.10      5.62 o 
   0   1  23       47.53       41.88      4.02 o 
   1   1  23       70.28       69.27      5.53 o 
   2   1  23       29.25       35.38      4.75 o 
   3   1  23      106.50      109.56      7.36 o 
   4   1  23      193.41      198.33     10.25 o 
   5   1  23      108.72      107.65      7.40 o 
   6   1  23        3.53       10.22      2.34 o 
  -6   2  23       32.70       30.61      5.28 o 
  -5   2  23       31.50       35.87      5.34 o 
  -4   2  23       15.48       10.69      3.03 o 
  -3   2  23       69.48       79.24      6.39 o 
  -1   2  23      104.75       88.92      5.81 o 
   0   2  23       47.15       38.75      4.73 o 
   1   2  23       42.36       43.65      4.12 o 
   2   2  23       93.56       99.86      6.77 o 
   3   2  23       83.91       91.15      6.65 o 
   4   2  23       68.06       72.96      6.16 o 
   5   2  23       51.21       52.91      4.94 o 
  -5   3  23        1.75        4.54      1.68 o 
  -4   3  23       71.59       78.59      6.61 o 
  -3   3  23       74.28       69.36      6.12 o 
  -2   3  23       79.18       81.79      6.37 o 
   0   3  23      139.66      131.00      7.53 o 
   1   3  23       77.41       77.56      5.79 o 
   2   3  23      218.60      212.55     10.39 o 
   3   3  23       14.57       17.99      3.24 o 
   4   3  23      287.32      301.33     13.29 o 
   5   3  23       16.80       23.10      3.49 o 
  -5   4  23       10.35       14.62      2.97 o 
  -4   4  23        8.20        8.35      2.13 o 
  -3   4  23       44.86       61.30      5.70 o 
  -2   4  23       86.94       79.41      6.23 o 
   1   4  23       87.84       84.46      6.18 o 
   2   4  23       75.48       86.42      6.40 o 
   3   4  23       33.72       35.57      4.97 o 
  -3   5  23       39.25       44.39      5.76 o 
  -2   5  23       45.27       53.05      5.05 o 
  -1   5  23       87.45       89.62      6.71 o 
   2   5  23       15.47       11.36      2.88 o 
  -2  -5  24       10.18       10.18      2.04 o 
  -1  -5  24       38.88       39.40      5.22 o 
   0  -5  24       23.79       29.41      4.27 o 
   1  -5  24       31.80       40.79      5.17 o 
   2  -5  24        2.87        5.34      1.89 o 
  -4  -4  24       21.30       20.49      3.43 o 
  -3  -4  24       25.27       26.13      3.91 o 
  -2  -4  24       29.67       36.92      4.73 o 
  -1  -4  24      103.29       94.05      6.73 o 
   0  -4  24       38.07       41.08      5.17 o 
   1  -4  24       23.62       23.88      3.81 o 
   2  -4  24       40.39       32.21      4.75 o 
   3  -4  24      162.99      165.16      9.42 o 
  -5  -3  24       43.18       39.78      3.81 o 
  -4  -3  24       17.62       24.81      3.24 o 
  -3  -3  24       79.83       81.83      6.16 o 
  -2  -3  24      143.98      142.33      8.23 o 
  -1  -3  24       71.82       68.68      5.53 o 
   0  -3  24        4.72        3.24      1.62 o 
   1  -3  24      129.43      119.43      7.61 o 
   2  -3  24       64.84       61.81      5.28 o 
   3  -3  24       66.29       66.60      5.57 o 
   4  -3  24       10.83       14.92      3.13 o 
  -5  -2  24       39.34       47.18      3.15 o 
  -4  -2  24      100.18      102.46      4.79 o 
  -3  -2  24      151.53      166.82      8.73 o 
  -2  -2  24       16.00       15.71      3.09 o 
  -1  -2  24      145.58      124.14      7.59 o 
   0  -2  24       83.89       94.03      6.52 o 
   1  -2  24      101.50      100.68      6.92 o 
   2  -2  24       21.76       20.43      3.45 o 
   3  -2  24      311.31      317.15     13.30 o 
   4  -2  24       36.60       31.05      4.38 o 
   5  -2  24        8.98       13.30      2.90 o 
  -6  -1  24        7.63        9.78      2.82 o 
  -5  -1  24       13.30       13.70      2.94 o 
  -4  -1  24      133.65      142.57      5.77 o 
  -3  -1  24      107.87      115.39      6.84 o 
  -2  -1  24       55.52       60.50      4.99 o 
  -1  -1  24       23.60       30.92      4.29 o 
   0  -1  24       72.80       63.01      5.26 o 
   1  -1  24       38.34       42.83      4.19 o 
   2  -1  24      112.94      106.91      7.36 o 
   3  -1  24       64.26       76.60      6.10 o 
   4  -1  24      114.91      117.24      7.78 o 
   5  -1  24       51.44       56.13      5.01 o 
  -6   0  24        7.82       10.56      2.67 o 
  -5   0  24       56.46       61.18      5.57 o 
  -4   0  24       23.53       29.11      4.38 o 
  -3   0  24       34.16       43.13      4.19 o 
  -2   0  24       20.52       23.92      3.56 o 
  -1   0  24       31.86       29.20      3.96 o 
   0   0  24       13.03       20.59      3.45 o 
   1   0  24       27.85       30.00      4.31 o 
   2   0  24       78.29       77.73      6.06 o 
   3   0  24       37.31       50.72      4.99 o 
   4   0  24       31.18       34.98      5.05 o 
   5   0  24        2.41        1.56      1.43 o 
  -5   1  24       13.10        9.63      2.33 o 
  -4   1  24      134.12      132.34      8.60 o 
  -3   1  24      109.05      108.25      7.57 o 
  -2   1  24       55.07       52.47      4.56 o 
  -1   1  24       23.30       25.73      3.77 o 
   0   1  24       73.42       65.44      5.22 o 
   1   1  24       38.91       35.95      4.67 o 
   2   1  24      112.06      118.29      7.62 o 
   3   1  24       64.68       78.59      6.19 o 
   4   1  24      115.92      107.48      7.43 o 
   5   1  24       51.82       50.91      6.04 o 
  -5   2  24       39.60       43.95      5.87 o 
  -4   2  24      101.59       94.92      7.38 o 
  -3   2  24      152.17      142.06      8.94 o 
  -1   2  24      145.11      141.49      7.70 o 
   0   2  24       82.98       86.59      6.16 o 
   1   2  24      103.14      101.56      6.73 o 
   2   2  24       21.26       23.83      4.00 o 
   3   2  24      310.93      305.10     13.23 o 
   4   2  24       35.98       33.76      4.92 o 
   5   2  24        9.10       13.30      2.40 o 
  -5   3  24       44.05       41.36      5.78 o 
  -4   3  24       17.68       17.80      3.55 o 
  -3   3  24       82.21       75.29      6.35 o 
  -2   3  24      145.14      129.04      8.33 o 
   0   3  24        4.65        6.75      2.10 o 
   1   3  24      130.96      113.39      7.30 o 
   2   3  24       65.92       80.28      6.10 o 
   3   3  24       65.60       62.23      5.36 o 
   4   3  24       10.90       11.06      2.42 o 
  -4   4  24       21.44       27.50      4.10 o 
  -3   4  24       24.47       24.11      4.27 o 
  -2   4  24       30.24       36.37      5.01 o 
   1   4  24       22.94       32.12      4.56 o 
   2   4  24       41.61       44.32      5.43 o 
   3   4  24      162.40      162.36      9.44 o 
  -2   5  24       10.47       16.70      3.20 o 
  -1   5  24       39.36       41.70      5.41 o 
   2   5  24        2.55        4.90      2.10 o 
  -3  -4  25       33.23       36.48      4.69 o 
  -2  -4  25       63.09       67.23      5.36 o 
  -1  -4  25       49.21       49.23      5.81 o 
   0  -4  25       52.93       51.65      5.03 o 
   1  -4  25       17.30       17.52      3.26 o 
   2  -4  25       74.78       75.29      6.00 o 
  -4  -3  25       60.53       62.75      6.68 o 
  -3  -3  25        9.32       12.94      2.92 o 
  -2  -3  25       52.66       58.82      5.05 o 
  -1  -3  25       76.21       71.44      5.68 o 
   0  -3  25       65.36       56.97      5.24 o 
   1  -3  25        2.83        4.36      1.54 o 
   2  -3  25      287.84      289.05     12.89 o 
   3  -3  25       58.33       64.98      5.60 o 
  -5  -2  25       16.34       20.99      3.58 o 
  -4  -2  25       26.19       31.08      3.02 o 
  -3  -2  25       53.33       51.37      4.67 o 
  -2  -2  25       13.99       13.00      2.86 o 
  -1  -2  25       52.87       57.77      5.09 o 
   0  -2  25       39.97       35.13      4.75 o 
   1  -2  25       37.63       32.63      4.63 o 
   2  -2  25       13.43       17.40      3.20 o 
   3  -2  25      108.02      110.32      7.53 o 
   4  -2  25       74.07       81.87      6.35 o 
  -5  -1  25       43.54       53.35      5.11 o 
  -4  -1  25       49.67       54.74      3.49 o 
  -3  -1  25       15.09       15.53      2.84 o 
  -2  -1  25       63.96       60.25      5.18 o 
  -1  -1  25       62.03       60.21      5.15 o 
   0  -1  25        5.75        7.80      2.06 o 
   1  -1  25        6.25        8.90      1.89 o 
   2  -1  25      107.97      112.78      7.66 o 
   3  -1  25       11.11       12.08      2.52 o 
   4  -1  25        7.40        8.88      2.69 o 
  -5   0  25       11.40       14.58      3.41 o 
  -4   0  25       80.54       78.74      6.58 o 
  -3   0  25      115.30      113.01      6.90 o 
  -2   0  25       13.24       15.82      2.99 o 
  -1   0  25       25.08       19.96      3.53 o 
   0   0  25        3.14        7.26      2.08 o 
   1   0  25        0.24        4.33      1.70 o 
   2   0  25        0.97        1.89      0.97 o 
   3   0  25      264.79      270.43     12.54 o 
   4   0  25       11.44        9.26      2.67 o 
  -5   1  25       43.95       48.99      6.42 o 
  -4   1  25       50.88       61.34      5.72 o 
  -3   1  25       15.22       17.29      3.30 o 
  -2   1  25       65.37       69.36      5.30 o 
  -1   1  25       61.90       64.90      5.07 o 
   0   1  25        6.21        8.92      2.25 o 
   1   1  25        7.02       10.67      2.55 o 
   2   1  25      108.59      129.02      8.06 o 
   3   1  25        9.69       13.97      2.95 o 
   4   1  25        7.05        4.57      1.66 o 
  -4   2  25       26.27       20.81      3.89 o 
  -3   2  25       52.43       55.28      5.36 o 
  -1   2  25       52.98       57.45      4.88 o 
   0   2  25       38.75       40.16      4.88 o 
   1   2  25       35.76       41.15      5.15 o 
   2   2  25       14.15       20.34      3.49 o 
   3   2  25      106.36      100.58      7.26 o 
   4   2  25       79.19       96.35      6.98 o 
  -4   3  25       59.88       64.52      5.76 o 
  -3   3  25        9.41       13.72      3.05 o 
  -2   3  25       52.88       47.61      4.78 o 
   0   3  25       64.23       65.38      5.36 o 
   1   3  25        2.73        5.20      1.68 o 
   2   3  25      284.66      286.33     12.71 o 
   3   3  25       58.88       59.24      5.22 o 
  -3   4  25       34.17       33.28      5.13 o 
  -2   4  25       64.04       63.32      5.66 o 
   1   4  25       17.27       20.26      3.64 o 
   2   4  25       74.00       83.47      6.31 o 
  -1  -4  26        2.99        5.55      1.89 o 
   0  -4  26       28.76       35.03      5.01 o 
  -3  -3  26       18.02       15.38      3.01 o 
  -2  -3  26        1.59        4.16      1.75 o 
  -1  -3  26       83.74       86.76      6.35 o 
   0  -3  26       36.45       42.24      5.38 o 
   1  -3  26       18.14       21.69      3.81 o 
   2  -3  26        3.63       12.28      2.65 o 
  -4  -2  26       20.26       23.73      2.62 o 
  -3  -2  26       54.17       56.55      4.99 o 
  -2  -2  26       68.19       73.99      5.85 o 
  -1  -2  26        9.63        8.86      2.25 o 
   0  -2  26       13.47       15.23      2.67 o 
   1  -2  26      129.85      145.28      8.81 o 
   2  -2  26       60.22       59.28      5.45 o 
   3  -2  26       33.65       44.81      5.70 o 
  -4  -1  26       49.60       47.27      5.95 o 
  -3  -1  26        0.40        1.39      1.30 o 
  -2  -1  26       26.06       36.69      4.78 o 
  -1  -1  26       22.04       21.54      3.56 o 
   0  -1  26        6.34        4.17      1.79 o 
   1  -1  26       13.25       14.98      2.95 o 
   2  -1  26      157.80      181.10      9.95 o 
   3  -1  26        7.62       12.29      2.80 o 
   4  -1  26       69.07       83.58      6.75 o 
  -4   0  26        8.97       12.07      2.97 o 
  -3   0  26      112.85      106.74      6.75 o 
  -2   0  26       25.66       29.18      4.00 o 
  -1   0  26       48.54       59.03      5.20 o 
   0   0  26       36.50       37.91      4.94 o 
   1   0  26        9.32        4.06      2.12 o 
   2   0  26       45.78       43.84      5.45 o 
   3   0  26       11.48       11.97      2.61 o 
   4   0  26        0.35        6.63      2.10 o 
  -4   1  26       47.87       54.82      5.41 o 
  -3   1  26        0.23        3.56      1.79 o 
  -2   1  26       26.93       23.50      3.39 o 
  -1   1  26       21.72       25.26      3.72 o 
   0   1  26        5.53        4.12      1.49 o 
   1   1  26       12.11       14.60      3.13 o 
   2   1  26      156.20      173.55      9.82 o 
   3   1  26        8.67        9.30      2.27 o 
  -4   2  26       20.26       20.41      3.66 o 
  -3   2  26       56.08       59.20      5.58 o 
  -1   2  26        9.60        7.61      2.23 o 
   0   2  26       13.54       15.48      3.07 o 
   1   2  26      130.31      139.94      8.50 o 
   2   2  26       58.71       67.89      5.68 o 
   3   2  26       34.20       39.93      5.20 o 
  -3   3  26       18.60       22.59      4.14 o 
  -2   3  26        1.55        4.16      1.60 o 
   0   3  26       35.92       47.10      5.30 o 
   1   3  26       18.38       22.76      3.64 o 
   2   3  26        3.92        6.18      1.85 o 
   1   4  26      130.32      147.17      8.58 o 
  -1  -3  27       23.12       26.27      3.85 o 
   0  -3  27      155.50      161.14      9.34 o 
  -3  -2  27        4.37        7.81      1.91 o 
  -2  -2  27       24.27       29.49      4.23 o 
  -1  -2  27       54.02       57.20      5.24 o 
   0  -2  27       27.46       46.26      4.40 o 
   1  -2  27       35.06       46.36      5.66 o 
   2  -2  27        8.66        7.20      2.36 o 
  -3  -1  27       51.77       63.62      5.01 o 
  -2  -1  27       36.12       40.90      5.22 o 
  -1  -1  27       28.83       29.12      4.42 o 
   0  -1  27       24.04       28.06      4.16 o 
   1  -1  27       18.50       30.80      4.71 o 
   2  -1  27       12.58       12.71      2.61 o 
  -2   0  27       29.01       35.57      4.52 o 
  -1   0  27       11.81       21.10      3.53 o 
   0   0  27       37.34       40.05      5.15 o 
   1   0  27       29.88       33.47      4.54 o 
   2   0  27        0.69       -0.97      1.09 o 
   3   0  27       47.12       50.34      6.06 o 
  -3   1  27       52.80       55.54      5.64 o 
  -1   1  27       29.29       28.55      4.10 o 
   0   1  27       24.34       28.63      4.19 o 
   1   1  27       17.84       20.19      3.55 o 
   2   1  27       12.93       12.33      2.73 o 
   3   1  27       10.42       19.40      3.01 o 
  -1   2  27       54.87       68.62      5.36 o 
   0   2  27       27.53       41.00      5.03 o 
   1   2  27       34.44       38.86      4.94 o 
   2   2  27        8.03        9.99      2.48 o 
   0   3  27      155.14      166.19      9.00 o 
   1   3  27       37.20       42.89      5.15 o 
   0  -2  28       36.65       40.26      5.15 o 
  -2  -1  28        7.65       12.68      2.69 o 
  -1  -1  28       16.49       19.00      3.32 o 
   0  -1  28      127.59      150.98      8.96 o 
   1  -1  28       20.97       27.37      3.83 o 
  -2   0  28        5.11        2.29      1.52 o 
  -1   0  28       34.80       46.60      5.62 o 
   0   0  28        0.20        2.21      1.33 o 
   1   0  28       30.75       36.71      5.05 o 
  -1   1  28       16.88       20.41      3.49 o 
   0   1  28      126.93      136.26      8.50 o 
   1   1  28       22.15       29.26      4.40 o 
   0   2  28       36.28       50.34      4.63 o 
                                                 
